# Supplementary material for: Microtubule end stabilisation by cooperative oligomers of Ska and Ndc80 complexes
Source: EMBO J. 2026 Mar 20;45(9):2905–37. doi: 10.1038/s44318-026-00749-5 (PMC13144512; doi:10.1038/s44318-026-00749-5)
Supplement: Supplementary file 5 — Movie EV3 [file 44318_2026_749_MOESM5_ESM.zip]

Archive with 2 entries (2 files):
- Movie EV3.avi
- Movie EV3 - Legend.txt
