# Supplementary material for: Microtubule end stabilisation by cooperative oligomers of Ska and Ndc80 complexes
Source: EMBO J. 2026 Mar 20;45(9):2905–37. doi: 10.1038/s44318-026-00749-5 (PMC13144512; doi:10.1038/s44318-026-00749-5)
Supplement: Supplementary file 5 — Movie EV3 [file 44318_2026_749_MOESM5_ESM.zip › Movie EV3 - Legend.txt]

Movie EV3
Microtubules stabilised against shortening in presence of 10 nM Ndc80. Tomographic volumes binned by 4, reconstructed in relion 5.0 and denoised using cryoCARE. Two 2-protofilament Ndc80 trains bound to two separate microtubules in the same view are shown - labels in white point to separate Ndc80 CH-domain densities on adjacent protofilaments. Slice thickness: 0.844 nm, scale bar: 100 nm.
