# Supplementary material for: Microtubule end stabilisation by cooperative oligomers of Ska and Ndc80 complexes
Source: EMBO J. 2026 Mar 20;45(9):2905–37. doi: 10.1038/s44318-026-00749-5 (PMC13144512; doi:10.1038/s44318-026-00749-5)
Supplement: Supplementary file 6 — Source data Fig. 1 [file 44318_2026_749_MOESM6_ESM.zip]

Archive with 20 entries (16 files):
- Fig1/
- Fig1/1D/
- Fig1/1D/10nM_Ndc80.tif
- Fig1/1D/10nM_tubulin.tif
- Fig1/1D/1nM_Ndc80.tif
- Fig1/1D/1nM_tubulin.tif
- Fig1/1D/3nM_Ndc80.tif
- Fig1/1D/3nM_tubulin.tif
- Fig1/1E/
- Fig1/1E/Fig1E.xlsx
- Fig1/1F/
- Fig1/1F/03nM_Ndc80_10nM_Ska_Ndc80.tif
- Fig1/1F/03nM_Ndc80_10nM_Ska_Ska.tif
- Fig1/1F/03nM_Ndc80_10nM_Ska_tubulin.tif
- Fig1/1F/1nM_Ndc80_10nM_Ska_Ndc80.tif
- Fig1/1F/1nM_Ndc80_10nM_Ska_Ska.tif
- Fig1/1F/1nM_Ndc80_10nM_Ska_tubulin.tif
- Fig1/1F/1nM_Ndc80_1nM_Ska_Ndc80.tif
- Fig1/1F/1nM_Ndc80_1nM_Ska_Ska.tif
- Fig1/1F/1nM_Ndc80_1nM_Ska_tubulin.tif
