# Supplementary material for: Microtubule end stabilisation by cooperative oligomers of Ska and Ndc80 complexes
Source: EMBO J. 2026 Mar 20;45(9):2905–37. doi: 10.1038/s44318-026-00749-5 (PMC13144512; doi:10.1038/s44318-026-00749-5)
Supplement: Supplementary file 6 — Source data Fig. 1 [file 44318_2026_749_MOESM6_ESM.zip › Fig1/1E/Fig1E.xlsx]

## Sheet: Sheet1
	Ska concentration (nM)
Ndc80 concentration (nM)	0			1			10
0	0	0	0	0.158228	0.104938		0.067308	0.052356
0.3	0.191176	0.205761		0.591398	0.673684	0.901408	0.397849	0.321637	0.630058
1	0.045872	0.22807		0.850877	0.908046	0.493902	0.843478	0.580838	0.925439
10	0.97	0.968085
