# Supplementary material for: Microtubule end stabilisation by cooperative oligomers of Ska and Ndc80 complexes
Source: EMBO J. 2026 Mar 20;45(9):2905–37. doi: 10.1038/s44318-026-00749-5 (PMC13144512; doi:10.1038/s44318-026-00749-5)
Supplement: Supplementary file 7 — Source data Fig. 2 [file 44318_2026_749_MOESM7_ESM.zip]

Archive with 11 entries (7 files):
- Fig2/
- Fig2/2B/
- Fig2/2B/Fig 2B 0nM.tif
- Fig2/2B/Fig 2B 10nM.tif
- Fig2/2B/Fig 2B 1nM.tif
- Fig2/2B/Fig 2B 3nM.tif
- Fig2/2C/
- Fig2/2C/Fig 2C left.tif
- Fig2/2C/Fig 2C right.tif
- Fig2/2D/
- Fig2/2D/Fig2D.xlsx
