# Supplementary material for: Microtubule end stabilisation by cooperative oligomers of Ska and Ndc80 complexes
Source: EMBO J. 2026 Mar 20;45(9):2905–37. doi: 10.1038/s44318-026-00749-5 (PMC13144512; doi:10.1038/s44318-026-00749-5)
Supplement: Supplementary file 7 — Source data Fig. 2 [file 44318_2026_749_MOESM7_ESM.zip › Fig2/2D/Fig2D.xlsx]

## Sheet: Sheet1
1nM Ndc80	3nM Ndc80	10nM Ndc80	1nM Ndc80 + 1nM Ska
5.71964	16.4015	16.4837	10.8676
6.12044	13.7826	6.92258	7.72131
2.40067	25.8356	23.1721	18.8226
3.82908	17.4873	32.5901	6.06508
10.7871	24.5911	11.228	7.62811
6.50971	8.37371	24.3623	16.5063
3.97565	3.96838	20.316	10.4146
7.55236	21.0519	19.7183	4.93099
8.23662	19.8763	23.4369	3.0568
20.5699	6.58594	19.3102	16.5187
4.69429	14.964	27.3676	16.5561
6.31477	6.95761	12.3286	5.40371
5.92694	20.5963	14.8936	8.17191
8.14357	19.467	18.3879	4.71964
5.24824	13.9381	5.53316	16.084
6.72112	19.3228	6.14835	10.2856
3.14215	26.3243	16.8831	13.2082
2.34714	24.9414	17.3504	10.3918
4.28361	5.40322	6.74608	17.7245
5.3522	8.31106	19.2135	11.4099
6.14123	23.1419	11.8271	21.5279
7.73536	12.8079	12.6697	18.4493
11.8907	22.1825	2.76453	10.3115
9.32044	27.2029	15.0686	23.6506
5.76761	18.9251	23.594	5.98149
6.59061	16.8179	33.0937	8.94775
	24.4712	15.9389	11.3149
	30.0714	22.0752	19.2093
	17.2347	17.8459	8.48577
	16.7746	9.14352	25.5218
	14.0282	14.705	7.22228
	8.18206	8.28199	6.50906
	14.1717	17.4975	6.42012
	11.4013	6.85692	10.1319
	41.7654	12.1625	8.18765
	5.68242	20.5502	4.90194
	9.28407	4.18107	6.38815
	5.76092	28.9781	10.7659
	23.9265	10.4569	21.5027
	8.73372	15.6215	8.28451
	8.92373	5.30785	3.27575
	14.6381	25.4063	2.75788
	13.7156	14.33	6.81941
	24.8663	19.2111	14.3617
	20.7806	35.758	7.17804
	16.7811	15.4153	10.6008
	26.1801	15.7104	6.1121
	13.7226	22.0371	14.0277
	18.2486	12.0057	9.37091
	11.0283	15.3962	11.1801
	16.1238	27.7835	9.8941
	22.3243	18.64	7.08611
	28.5745	5.46838	8.18895
	15.1127	6.72157	9.50713
	13.1634	17.1474	5.80243
	25.3965	15.7063	3.92049
	25.5884	13.3304	15.6666
	21.2666	22.7444	6.61226
	4.966	17.9778	5.87976
	1.3609	12.2759	6.68984
	29.9871	15.2179	9.33541
	3.84223	21.0291	13.3821
	9.74027	14.3103	16.093
	2.27404	19.8288	9.74671
	2.79208	11.373	12.6229
	10.2033	21.0398	14.4086
	21.655	7.86509	6.59439
	47.8726	19.3641	14.2645
	21.743	15.2956	1.72482
	11.4777	12.7431	11.8269
	24.9261	9.54007	4.88593
	14.2452	21.9031	3.71421
	9.19814	8.97185	5.00513
	7.39814	23.4301	11.1027
	15.6372	5.59926	7.41881
	32.3459	22.0614	6.77169
	42.5583	8.08938	9.93607
	5.47243	11.9152	10.0371
		12.6395	7.58438
		22.7159	9.72296
		11.1633	5.51894
		15.9201	12.1591
		24.2224	12.4914
		21.3126	9.86231
		20.2257	5.31032
		12.6244	10.2702
		6.26946	9.68468
		5.35835	1.96328
		10.5985	12.5866
		14.1183	5.02705
		3.3364	12.3299
		21.9607	5.4064
		18.4495	6.45754
		24.7564	8.54879
		5.31173	11.7096
		5.25676	11.8452
		10.494	6.01031
		11.4049	8.61797
		16.7576	3.43055
		25.0905	6.51179
		10.1491	13.9937
		22.2758	12.9174
		7.45442	3.91045
		2.66072	15.7311
		21.0384	12.6526
		14.3272	20.2912
		21.0512	8.87307
		5.91857	20.8207
		21.2027	9.90719
		13.4554	8.88918
		10.58	7.23806
		10.6907	8.61514
		28.1361	14.428
		15.7443	5.05969
		8.85334
		21.106
		14.9177
		9.66606
		19.0632
		23.6656
		5.78079
		15.5097
		15.9104
		12.2805
		9.97385
		24.3302
		20.3527
		6.86605
		17.9547
		15.5238
		14.4758
		11.0878
		14.9313
		11.8692
		27.0616
		18.9344
		6.82301
		14.1009
		2.53439
		3.50983
		12.1624
		13.079
		8.6331
		21.8193
		6.58137
		14.3614
		7.61687
		21.8294
		26.0651
		18.4946
		25.9476
		15.6801
		13.1416
		30.5249
		17.8812
		16.5133
		15.7201
		4.3786
		23.4586
		33.1949
		12.7318
		7.0756
		7.99653
		27.3305
		9.34099
		22.9559
		10.4117
		8.1093
		2.56758
		21.6546
		27.3019
		8.8303
		22.7266
		25.8224
		21.9195
		4.36221
		2.27948
		8.04622
		16.6845
		14.451
		9.2608
		8.44862
		3.73169
		10.6596
		8.6032
		10.963
		18.2762
		3.79335
		2.13061
		5.80739
		18.0411
		13.621
		8.36003
		5.2861
		17.0046
		26.2433
		37.1141
		10.8071
		6.45873
		18.0354
		14.7345
		13.1342
		14.9775
		15.9936
		34.5517
		19.5851
		14.3148
		7.54355
		17.726
		18.1954
		18.1554
		5.48474
		4.01563
		13.5027
		36.3216
		22.144
		15.7495
		11.6115
		12.1352
		6.8124
		11.2826
		10.9577
		5.87941
		10.9845
		12.4795
		10.6674
		10.9423
		22.5999
		17.2868
		35.8898
		13.8852
		26.3618
		27.3547
		21.1855
		4.06204
		19.8577
		7.99116
		6.53375
		11.2286
		9.10718
		7.66276
		20.7406
		16.0504
		2.38127
		26.0696
		18.4978
		23.9885
		11.0095
		19.0596
		4.47074
		18.8179
		26.0326
		16.1543
		13.819
		19.5495
		29.1834
		14.5004
		5.10696
		37.7109
		11.1401
		21.9533
		13.1385
		18.8044
		20.3429
		3.3095
		23.8806
		4.8974
		25.8966
		14.0721
		17.0811
		11.8063
		3.17226
		17.0856
		13.9267
		22.3045
		17.9444
		3.74379
		11.6398
		11.394
		13.7828
		25.9188
		13.1254
		6.45132
		16.4309
		34.4724
		25.9699
		11.2603
		22.9768
		14.768
		16.3712
		15.4722
		12.885
		22.5862
		4.81289
		11.3718
		29.6944
		9.44299
		32.9628
		5.3479
		26.6744
		7.38343
		27.5704
		3.45995
		1.76951
		33.3021
		16.8105
		10.8261
		30.1261
		3.5377
		15.3714
		6.59188
		12.6913
		8.88145
		17.8539
		21.9286
		16.9877
		15.0559
		12.355
		16.1667
		17.0749
		19.3009
		11.2567
		14.7884
		6.35053
		7.10695
		5.63368
		13.1056
		6.5938
		8.17783
		9.77268
		6.02336
		28.2501
		18.6639
		18.7396
		6.63129
		21.4661
		5.68327
		11.8742
		6.46795
		2.86461
		2.48525
		4.41578
		3.57274
		12.3185
		4.0557
		22.7383
		5.53707
		8.83016
		5.79861
		5.40013
		22.1205
		31.3582
		27.6148
		4.30539
		16.2161
		9.69945
		9.3916
		6.99005
		25.1432
		22.9239
		6.45238
		21.5837
		10.7574
		12.3022
		8.14234
		12.5684
		10.4204
		9.00231
		10.8545
		23.8513
		30.3746
		13.2479
		7.99525
		36.953
		21.7675
		13.4934
		6.97056
		23.17
		17.4622
		16.6376
		15.0856
		7.19298
		6.75186
		19.8905
		10.3958
		6.33602
		15.7142
		10.6318
		15.7826
		19.1616
		8.40861
		11.4659
		22.1715
		16.1446
		9.93408
		9.51604
		7.72292
		20.8311
		23.4731
		41.0844
		12.7472
		18.9329
		6.02165
		12.6561
		28.2448
		29.3498
		22.6114
		20.5851
		5.22004
