# Supplementary material for: Microtubule end stabilisation by cooperative oligomers of Ska and Ndc80 complexes
Source: EMBO J. 2026 Mar 20;45(9):2905–37. doi: 10.1038/s44318-026-00749-5 (PMC13144512; doi:10.1038/s44318-026-00749-5)
Supplement: Supplementary file 8 — Source data Fig. 3 [file 44318_2026_749_MOESM8_ESM.zip]

Archive with 19 entries (13 files):
- Fig3/
- Fig3/3A/
- Fig3/3A/Fig 3A 10nM.tif
- Fig3/3A/Fig3A rot cluster.mrc
- Fig3/3A/Fig3A rot cluster.tif
- Fig3/3C/
- Fig3/3C/Fig3_cluster_example_250318_g4.3_pos18_bin4_MT1-1.tif
- Fig3/3C/Fig3_cluster_example_250318_g4.3_pos18_bin4_MT1-1_rot.mrc
- Fig3/3D/
- Fig3/3D/Fig 3_nocluster.tif
- Fig3/3D/Fig3_nocluster_example_newshort_4_mt4_rot.mrc
- Fig3/3E/
- Fig3/3E/Fig3E.xlsx
- Fig3/3F/
- Fig3/3F/Fig3F at end 1.tif
- Fig3/3F/Fig3F at end 2.tif
- Fig3/3F/Fig3F at end 3.tif
- Fig3/3F/Fig3F at end rot.mrc
- Fig3/3F/Fig3f not at end.tif
