# Supplementary material for: Microtubule end stabilisation by cooperative oligomers of Ska and Ndc80 complexes
Source: EMBO J. 2026 Mar 20;45(9):2905–37. doi: 10.1038/s44318-026-00749-5 (PMC13144512; doi:10.1038/s44318-026-00749-5)
Supplement: Supplementary file 8 — Source data Fig. 3 [file 44318_2026_749_MOESM8_ESM.zip › Fig3/3E/Fig3E.xlsx]

## Sheet: Sheet1
	cluster size
	1	2	3	4	5
1 nM Ndc80 + 10 nM Ska	57.6389	22.2222	8.33333	8.33333	3.47222
3-10 nM Ndc80	56.044	30.7692	7.41758	4.3956	1.37363
1 nM Ndc80	64.1221	18.3206	12.2137	4.07125	1.27226
no Ndc80	78.626	13.7405	4.58015	3.05343	0
not contacting MT end	50.6944	30.5556	10.4167	8.33333	0
directly at MT end	57.8199	32.2275	5.6872	1.89573	2.36967
