# Supplementary material for: Microtubule end stabilisation by cooperative oligomers of Ska and Ndc80 complexes
Source: EMBO J. 2026 Mar 20;45(9):2905–37. doi: 10.1038/s44318-026-00749-5 (PMC13144512; doi:10.1038/s44318-026-00749-5)
Supplement: Supplementary file 9 — Source data Fig. 4 [file 44318_2026_749_MOESM9_ESM.zip]

Archive with 40 entries (32 files):
- Fig4/
- Fig4/1A/
- Fig4/1A/Ska.tif
- Fig4/1A/tubulin.tif
- Fig4/4C/
- Fig4/4C/Ska.tif
- Fig4/4C/tubulin.tif
- Fig4/4D/
- Fig4/4D/Fig4D.xlsx
- Fig4/4D/FL Ska.tif
- Fig4/4D/SKA3d351-377.tif
- Fig4/4D/SKA3dC.tif
- Fig4/4E/
- Fig4/4E/Ska.tif
- Fig4/4E/tubulin.tif
- Fig4/4F/
- Fig4/4F/FL_R236A_Ska.tif
- Fig4/4F/FL_R236A_tubulin#.tif
- Fig4/4F/LZ-LMTBD_R236A_Ska.tif
- Fig4/4F/LZ-LMTBD_R236A_tubulin.tif
- Fig4/4F/LZ-LMTBD_Ska.tif
- Fig4/4F/LZ-LMTBD_tubulin.tif
- Fig4/4G/
- Fig4/4G/K153A_Ska.tif
- Fig4/4G/K153A_tubulin.tif
- Fig4/4G/K183_184A_Ska.tif
- Fig4/4G/K183_184A_tubulin.tif
- Fig4/4G/K203_206A_Ska.tif
- Fig4/4G/K203_206A_tubulin.tif
- Fig4/4G/K223_226A_Ska.tif
- Fig4/4G/K223_226A_tubulin.tif
- Fig4/4G/R155A_Ska.tif
- Fig4/4G/R155A_tubulin.tif
- Fig4/4G/R245A_Ska.tif
- Fig4/4G/R245A_tubulin.tif
- Fig4/4H/
- Fig4/4H/Fig4H.xlsx
- Fig4/Fig4 FRAP dC Ska.tif
- Fig4/Fig4 FRAP FL Ska.tif
- Fig4/Fig4 island dC Ska.tif
