# Supplementary material for: Microtubule end stabilisation by cooperative oligomers of Ska and Ndc80 complexes
Source: EMBO J. 2026 Mar 20;45(9):2905–37. doi: 10.1038/s44318-026-00749-5 (PMC13144512; doi:10.1038/s44318-026-00749-5)
Supplement: Supplementary file 9 — Source data Fig. 4 [file 44318_2026_749_MOESM9_ESM.zip › Fig4/4D/Fig4D.xlsx]

## Sheet: Sheet1
FL Ska				SKA3dC				SKA3d351-377
time (s)	intensity (a.u.)	SEM		time (s)	intensity (a.u.)	SEM		time (s)	intensity (a.u.)	SEM
-7.5	0.950926	0.059106		-4.55	0.995907	0.03243		-10.296	1.053	0.034725
-7.4	1.03506	0.000926		-4.42	0.974216	0.03228		-9.296	1.0617	0.030225
-7.3	1.03375	0.008367		-4.29	0.98325	0.034031		-8.296	1.0091	0.033678
-7.2	1.09108	0.021001		-4.16	1.02523	0.038874		-7.296	1.05211	0.028121
-7.1	1.07757	0.044788		-4.03	0.975051	0.034147		-6.296	1.05244	0.024287
-7	1.08975	0.059264		-3.9	1.01824	0.031018		-5.296	1.05455	0.027811
-6.9	1.02509	0.034761		-3.77	1.01158	0.031182		-4.296	1.00664	0.028103
-6.8	0.997848	0.020077		-3.64	1.04704	0.022303		-3.296	1.0733	0.036268
-6.7	0.97928	0.018248		-3.51	1.03812	0.025488		-2.296	1.06773	0.0274
-6.6	0.868973	0.07117		-3.38	1.03306	0.016491		-1.296	1.08295	0.015997
-6.5	0.875712	0.053709		-3.25	1.03624	0.027352		-0.296	0.48646	0.097811
-6.4	1.02513	0.02184		-3.12	1.04824	0.019719		0	0.072591	0.024503
-6.3	1.02063	0.012188		-2.99	1.02996	0.02286		0.296	0.073803	0.018012
-6.2	1.00767	0.019743		-2.86	1.04516	0.019289		0.592	0.087398	0.015736
-6.1	1.01918	0.011354		-2.73	1.0455	0.022822		0.888	0.08356	0.014559
-6	1.06767	0.048165		-2.6	1.04187	0.021029		1.184	0.098954	0.015358
-5.9	1.11325	0.07282		-2.47	1.05973	0.020518		1.48	0.118981	0.016449
-5.8	1.09068	0.074948		-2.34	1.0395	0.022108		1.776	0.122995	0.015017
-5.7	1.10158	0.07722		-2.21	1.02013	0.021544		2.072	0.124137	0.016213
-5.6	1.10497	0.133166		-2.08	0.986805	0.022586		2.368	0.133011	0.018154
-5.5	0.980779	0.06566		-1.95	0.979208	0.021298		2.664	0.143494	0.018975
-5.4	0.995957	0.066219		-1.82	0.992422	0.022106		2.96	0.157814	0.020772
-5.3	1.04027	0.068721		-1.69	1.02553	0.019956		3.256	0.156414	0.017279
-5.2	1.07473	0.059532		-1.56	1.01361	0.018414		3.552	0.165561	0.017855
-5.1	1.13291	0.073211		-1.43	0.992231	0.017106		3.848	0.180898	0.019108
-5	1.10554	0.085787		-1.3	0.985737	0.02113		4.144	0.187586	0.022761
-4.9	1.05388	0.050384		-1.17	0.974745	0.021564		4.44	0.179432	0.023136
-4.8	1.0185	0.046024		-1.04	0.972314	0.016905		4.736	0.188794	0.023842
-4.7	1.01144	0.047522		-0.91	0.970206	0.019763		5.032	0.191677	0.025037
-4.6	1.03266	0.037149		-0.78	0.947643	0.020102		5.328	0.189313	0.023085
-4.5	1.04633	0.055235		-0.65	0.984818	0.01997		5.624	0.227198	0.022746
-4.4	1.04531	0.041484		-0.52	1.01242	0.019687		5.92	0.23223	0.020444
-4.3	1.03011	0.040368		-0.39	0.966962	0.024814		6.216	0.230321	0.027539
-4.2	1.04245	0.03946		-0.26	0.962565	0.021012		6.512	0.230359	0.027086
-4.1	1.07606	0.030852		-0.13	0.884354	0.024599		6.808	0.236185	0.026136
-4	1.02895	0.036805		0	0.03337	0.006845		7.104	0.203452	0.018465
-3.9	1.0271	0.035245		0.13	0.014685	0.007051		7.4	0.24041	0.025814
-3.8	1.04551	0.035705		0.26	0.030811	0.007239		7.696	0.252054	0.026811
-3.7	1.05709	0.039846		0.39	0.04243	0.008854		7.992	0.273332	0.025211
-3.6	1.08133	0.029045		0.52	0.049097	0.009534		8.288	0.265435	0.024362
-3.5	1.06738	0.043383		0.65	0.065417	0.012272		8.584	0.271272	0.021582
-3.4	1.04761	0.040064		0.78	0.06672	0.010187		8.88	0.261432	0.024653
-3.3	1.03839	0.028837		0.91	0.075398	0.011398		9.176	0.251797	0.022267
-3.2	1.02589	0.02234		1.04	0.078977	0.012277		9.472	0.255945	0.023954
-3.1	1.0173	0.029996		1.17	0.087849	0.012839		9.768	0.268476	0.023609
-3	0.994209	0.031527		1.3	0.097196	0.013371		10.064	0.25171	0.017499
-2.9	1.00587	0.020221		1.43	0.102168	0.013857		10.36	0.274482	0.020181
-2.8	1.01422	0.020225		1.56	0.101727	0.012251		10.656	0.275892	0.018981
-2.7	1.0067	0.02437		1.69	0.122958	0.016475		10.952	0.272681	0.020425
-2.6	1.00789	0.016969		1.82	0.121416	0.01513		11.248	0.299198	0.021723
-2.5	1.0444	0.022684		1.95	0.118328	0.013283		11.544	0.31702	0.0241
-2.4	0.970911	0.023886		2.08	0.127672	0.015895		11.84	0.288652	0.028182
-2.3	0.967584	0.025086		2.21	0.130117	0.014402		12.136	0.281578	0.027006
-2.2	1.00682	0.029092		2.34	0.138964	0.016126		12.432	0.30205	0.026764
-2.1	1.04735	0.029441		2.47	0.160575	0.019992		12.728	0.317963	0.025536
-2	1.01913	0.025051		2.6	0.177986	0.019497		13.024	0.307063	0.022676
-1.9	1.00237	0.021603		2.73	0.181443	0.017521		13.32	0.314995	0.029147
-1.8	1.02844	0.024258		2.86	0.200773	0.021362		13.616	0.308826	0.026059
-1.7	1.02967	0.02077		2.99	0.190095	0.018589		13.912	0.283549	0.025788
-1.6	0.989771	0.01965		3.12	0.182601	0.017741		14.208	0.290776	0.02608
-1.5	0.985339	0.022021		3.25	0.197012	0.017503		14.504	0.306464	0.025312
-1.4	0.980415	0.024478		3.38	0.197925	0.018365		14.8	0.308921	0.024809
-1.3	0.940287	0.027224		3.51	0.211176	0.017413		15.096	0.33349	0.032433
-1.2	0.920988	0.029995		3.64	0.224374	0.018676		15.392	0.312671	0.032709
-1.1	0.936992	0.031184		3.77	0.235216	0.018831		15.688	0.332698	0.031607
-1	0.95335	0.033188		3.9	0.23826	0.017984		15.984	0.332034	0.03393
-0.9	0.940199	0.038708		4.03	0.233155	0.016631		16.28	0.360279	0.037561
-0.8	0.949651	0.030886		4.16	0.239094	0.019826		16.576	0.395796	0.039208
-0.7	0.956309	0.02914		4.29	0.235069	0.020696		16.872	0.37387	0.034797
-0.6	0.936134	0.034621		4.42	0.23853	0.020985		17.168	0.350676	0.033666
-0.5	0.919251	0.030286		4.55	0.253437	0.02012		17.464	0.343576	0.029586
-0.4	0.937916	0.030913		4.68	0.252491	0.020612		17.76	0.334363	0.024154
-0.3	0.935227	0.024284		4.81	0.241213	0.018008		18.056	0.323161	0.026438
-0.2	0.923696	0.029404		4.94	0.263253	0.017852		18.352	0.350394	0.023942
-0.1	0.85725	0.023914		5.07	0.257968	0.017618		18.648	0.338051	0.027104
0	0.037729	0.037268		5.2	0.269421	0.017441		18.944	0.334687	0.027826
0.1	-0.0017	0.020042		5.33	0.28085	0.020716		19.24	0.333397	0.02292
0.2	0.006467	0.022028		5.46	0.279285	0.019104		19.536	0.355374	0.023196
0.3	0.007773	0.022091		5.59	0.281083	0.018929		19.832	0.371169	0.028462
0.4	0.016158	0.021827		5.72	0.280959	0.01843		20.128	0.354274	0.023993
0.5	0.021893	0.019181		5.85	0.274234	0.017448		20.424	0.362168	0.026183
0.6	0.025494	0.01919		5.98	0.264138	0.014417		20.72	0.355483	0.02508
0.7	0.031707	0.017919		6.11	0.292557	0.017122		21.016	0.345894	0.024782
0.8	0.044412	0.020363		6.24	0.296131	0.019652		21.312	0.346674	0.026833
0.9	0.039343	0.019551		6.37	0.306127	0.019627		21.608	0.350673	0.026054
1	0.031657	0.016066		6.5	0.301478	0.021497		21.904	0.352335	0.028095
1.1	0.032531	0.016546		6.63	0.308177	0.025093		22.2	0.371097	0.026382
1.2	0.036423	0.018773		6.76	0.322892	0.020976		22.496	0.376196	0.029968
1.3	0.045599	0.01849		6.89	0.315621	0.017971		22.792	0.385771	0.026286
1.4	0.048543	0.017078		7.02	0.337669	0.022207		23.088	0.36681	0.026992
1.5	0.04958	0.016892		7.15	0.320215	0.021838		23.384	0.357325	0.023952
1.6	0.059618	0.014791		7.28	0.318654	0.020396		23.68	0.398717	0.031754
1.7	0.063274	0.016877		7.41	0.333145	0.019569		23.976	0.376458	0.026915
1.8	0.078177	0.019448		7.54	0.345252	0.02317		24.272	0.378359	0.028935
1.9	0.076904	0.019762		7.67	0.327667	0.022541		24.568	0.377479	0.031235
2	0.080027	0.017187		7.8	0.323371	0.019532		24.864	0.372633	0.026208
2.1	0.079601	0.016356		7.93	0.327582	0.018634		25.16	0.415399	0.028518
2.2	0.085076	0.01686		8.06	0.343166	0.018702		25.456	0.394491	0.028049
2.3	0.087641	0.016434		8.19	0.3597	0.022973		25.752	0.396153	0.031009
2.4	0.097816	0.019057		8.32	0.360197	0.022151		26.048	0.408319	0.033686
2.5	0.090611	0.015306		8.45	0.348431	0.021761		26.344	0.433878	0.029786
2.6	0.096444	0.014587		8.58	0.346858	0.02006		26.64	0.420612	0.02967
2.7	0.113086	0.017874		8.71	0.374589	0.023121		26.936	0.410356	0.02888
2.8	0.115057	0.017816		8.84	0.380945	0.022457		27.232	0.429339	0.028727
2.9	0.114504	0.015672		8.97	0.381596	0.026044		27.528	0.438405	0.033673
3	0.117604	0.016471		9.1	0.404494	0.027143		27.824	0.424763	0.027101
3.1	0.123319	0.018837		9.23	0.368792	0.019238		28.12	0.421558	0.028194
3.2	0.140158	0.023769		9.36	0.385674	0.018727		28.416	0.417272	0.030859
3.3	0.150895	0.024242		9.49	0.384399	0.020527		28.712	0.408004	0.038016
3.4	0.164326	0.027598		9.62	0.395019	0.021955		29.008	0.419278	0.025398
3.5	0.167404	0.026764		9.75	0.375292	0.019192		29.304	0.408916	0.031168
3.6	0.15972	0.023752		9.88	0.402787	0.021155		29.6	0.434692	0.029652
3.7	0.163833	0.026043		10.01	0.406966	0.023833		29.896	0.422074	0.025166
3.8	0.165881	0.022054		10.14	0.397192	0.024197		30.192	0.417575	0.027305
3.9	0.157785	0.018579		10.27	0.391962	0.023544		30.488	0.405901	0.028941
4	0.154578	0.019383		10.4	0.388176	0.02281		30.784	0.394969	0.030785
4.1	0.154744	0.019039		10.53	0.378265	0.022895		31.08	0.431001	0.032793
4.2	0.161193	0.021012		10.66	0.398906	0.024067		31.376	0.47131	0.038001
4.3	0.151952	0.015067		10.79	0.416471	0.02444		31.672	0.44461	0.034933
4.4	0.161182	0.018958		10.92	0.408936	0.025597		31.968	0.428412	0.033799
4.5	0.165783	0.017863		11.05	0.407025	0.030003		32.264	0.40555	0.039993
4.6	0.167049	0.018254		11.18	0.416047	0.028758		32.56	0.424247	0.036696
4.7	0.171684	0.017902		11.31	0.403134	0.023035		32.856	0.422589	0.030284
4.8	0.180884	0.019223		11.44	0.424845	0.027345		33.152	0.458644	0.028798
4.9	0.182337	0.018247		11.57	0.419289	0.027671		33.448	0.45525	0.026828
5	0.180394	0.020115		11.7	0.415972	0.027692		33.744	0.456731	0.028216
5.1	0.185333	0.02175		11.83	0.407566	0.025187		34.04	0.446644	0.029364
5.2	0.186115	0.019195		11.96	0.433014	0.027861		34.336	0.442848	0.030645
5.3	0.203426	0.022116		12.09	0.42768	0.026677		34.632	0.441411	0.034805
5.4	0.212436	0.024475		12.22	0.435846	0.026423		34.928	0.444598	0.030853
5.5	0.21174	0.028399		12.35	0.451546	0.029111		35.224	0.443011	0.031549
5.6	0.231688	0.029588		12.48	0.467873	0.030338		35.52	0.460793	0.036464
5.7	0.234379	0.028416		12.61	0.466995	0.029715		35.816	0.470069	0.037054
5.8	0.227864	0.027287		12.74	0.460501	0.026889		36.112	0.465333	0.038901
5.9	0.218856	0.026407		12.87	0.444163	0.025341		36.408	0.467206	0.033262
6	0.222189	0.025501		13	0.44153	0.026056		36.704	0.445059	0.031781
6.1	0.231894	0.028534		13.13	0.443186	0.025126		37	0.452834	0.034355
6.2	0.219249	0.027437		13.26	0.438352	0.023874		37.296	0.478396	0.030772
6.3	0.23211	0.027407		13.39	0.427849	0.027207		37.592	0.471938	0.032667
6.4	0.226393	0.02264		13.52	0.443498	0.027575		37.888	0.46005	0.027642
6.5	0.233536	0.018483		13.65	0.451172	0.023503		38.184	0.465102	0.033683
6.6	0.22366	0.019008		13.78	0.449279	0.025023		38.48	0.464461	0.029822
6.7	0.23707	0.022406		13.91	0.463507	0.02648		38.776	0.470031	0.033068
6.8	0.239611	0.02266		14.04	0.463011	0.024004		39.072	0.478246	0.034925
6.9	0.232779	0.021194		14.17	0.484114	0.026875		39.368	0.470413	0.037209
7	0.22333	0.019004		14.3	0.472284	0.027134		39.664	0.475461	0.027165
7.1	0.21478	0.019535		14.43	0.482672	0.032685		39.96	0.502148	0.030574
7.2	0.216613	0.019452		14.56	0.471777	0.029819		40.256	0.447975	0.031636
7.3	0.233329	0.022667		14.69	0.502659	0.036257		40.552	0.437722	0.034629
7.4	0.255371	0.024895		14.82	0.496179	0.035127		40.848	0.451116	0.037936
7.5	0.266633	0.026949		14.95	0.470225	0.02997		41.144	0.452776	0.035615
7.6	0.282203	0.028099		15.08	0.481773	0.030813		41.44	0.444376	0.036497
7.7	0.269236	0.028436		15.21	0.478193	0.03007		41.736	0.437306	0.03638
7.8	0.272488	0.025915		15.34	0.481814	0.02943		42.032	0.45054	0.028503
7.9	0.276505	0.025344		15.47	0.495955	0.034211		42.328	0.41772	0.027167
8	0.257705	0.02561		15.6	0.470119	0.030256		42.624	0.417802	0.033471
8.1	0.250984	0.022373		15.73	0.486045	0.032157		42.92	0.438577	0.032533
8.2	0.237972	0.021863		15.86	0.499618	0.034384		43.216	0.434719	0.033094
8.3	0.252897	0.021177		15.99	0.488993	0.029767		43.512	0.450121	0.029856
8.4	0.249184	0.016733		16.12	0.498453	0.030234		43.808	0.444856	0.026993
8.5	0.242694	0.021437		16.25	0.510703	0.03229		44.104	0.425476	0.025634
8.6	0.28334	0.026266		16.38	0.516611	0.033401		44.4	0.413075	0.033751
8.7	0.279228	0.029395		16.51	0.514401	0.034874		44.696	0.413585	0.033725
8.8	0.295344	0.030997		16.64	0.521007	0.032993		44.992	0.439861	0.042785
8.9	0.278619	0.028067		16.77	0.514964	0.032043		45.288	0.434768	0.03248
9	0.28981	0.030245		16.9	0.504742	0.031182		45.584	0.463319	0.034854
9.1	0.291362	0.029628		17.03	0.504456	0.031459		45.88	0.451706	0.035774
9.2	0.31186	0.034751		17.16	0.513928	0.032093		46.176	0.433032	0.037521
9.3	0.335487	0.036431		17.29	0.528321	0.035789		46.472	0.453499	0.035341
9.4	0.331939	0.035237		17.42	0.528933	0.03693		46.768	0.448405	0.0337
9.5	0.327642	0.03305		17.55	0.516612	0.036813		47.064	0.48016	0.038609
9.6	0.322213	0.038494		17.68	0.500477	0.032278		47.36	0.459858	0.030957
9.7	0.313827	0.037202		17.81	0.506393	0.034315		47.656	0.503065	0.037113
9.8	0.322102	0.040752		17.94	0.514841	0.032285		47.952	0.516911	0.030548
9.9	0.333995	0.038515		18.07	0.4932	0.035034		48.248	0.496029	0.045626
10	0.333928	0.038524		18.2	0.504829	0.031674		48.544	0.474067	0.041798
10.1	0.329872	0.03854		18.33	0.498602	0.028837		48.84	0.47049	0.035005
10.2	0.317404	0.032884		18.46	0.508858	0.029846		49.136	0.446879	0.035151
10.3	0.319155	0.034303		18.59	0.513941	0.029952		49.432	0.477622	0.036068
10.4	0.323308	0.033315		18.72	0.516869	0.036006		49.728	0.463482	0.039987
10.5	0.319001	0.03268		18.85	0.52352	0.03817		50.024	0.444336	0.045641
10.6	0.322699	0.033065		18.98	0.526996	0.035669		50.32	0.474258	0.041095
10.7	0.345227	0.0343		19.11	0.523176	0.037677		50.616	0.473391	0.038097
10.8	0.337408	0.03334		19.24	0.515359	0.040909		50.912	0.49946	0.048499
10.9	0.33262	0.034581		19.37	0.526084	0.040189		51.208	0.459408	0.052639
11	0.317282	0.032752		19.5	0.532416	0.034127		51.504	0.462881	0.04032
11.1	0.310964	0.03596		19.63	0.55036	0.035453		51.8	0.481639	0.038986
11.2	0.315121	0.036453		19.76	0.535392	0.034426		52.096	0.497548	0.044811
11.3	0.323327	0.035287		19.89	0.532687	0.034902		52.392	0.497907	0.052012
11.4	0.32456	0.034217		20.02	0.542663	0.033875		52.688	0.470302	0.046476
11.5	0.333891	0.038681		20.15	0.527378	0.035055		52.984	0.506118	0.054966
11.6	0.335495	0.034822		20.28	0.547983	0.039374		53.28	0.536049	0.054212
11.7	0.360533	0.035517		20.41	0.556906	0.039676		53.576	0.522068	0.045947
11.8	0.350908	0.031989		20.54	0.563008	0.040805		53.872	0.497897	0.039146
11.9	0.362583	0.028863		20.67	0.585927	0.042932		54.168	0.489863	0.043917
12	0.35527	0.028882		20.8	0.573564	0.047259		54.464	0.522372	0.040334
12.1	0.338278	0.026335		20.93	0.56766	0.044078		54.76	0.506254	0.044911
12.2	0.336486	0.025898		21.06	0.588583	0.049087		55.056	0.503463	0.050475
12.3	0.350154	0.029789		21.19	0.565421	0.043388		55.352	0.479158	0.054432
12.4	0.382139	0.033544		21.32	0.557319	0.038821		55.648	0.486679	0.056873
12.5	0.36809	0.031432		21.45	0.565044	0.039136		55.944	0.526002	0.057855
12.6	0.364772	0.034092		21.58	0.556282	0.035505		56.24	0.475262	0.059493
12.7	0.366788	0.031521		21.71	0.548917	0.032718		56.536	0.525617	0.062391
12.8	0.366518	0.032942		21.84	0.574154	0.035109		56.832	0.524422	0.058145
12.9	0.368242	0.033366		21.97	0.57285	0.040888		57.128	0.475831	0.044331
13	0.360865	0.030114		22.1	0.574551	0.039472		57.424	0.501913	0.049231
13.1	0.353603	0.025892		22.23	0.55851	0.037043		57.72	0.483224	0.047844
13.2	0.350506	0.023191		22.36	0.566484	0.04313		58.016	0.551227	0.054203
13.3	0.335686	0.029739		22.49	0.553895	0.03864		58.312	0.556879	0.061591
13.4	0.339589	0.030952		22.62	0.554183	0.036076		58.608	0.535593	0.065804
13.5	0.350084	0.032001		22.75	0.558253	0.037284		58.904	0.552069	0.05904
13.6	0.356814	0.031366		22.88	0.556021	0.037328		59.2	0.53189	0.059163
13.7	0.372408	0.034967		23.01	0.549759	0.037921		59.496	0.496641	0.051667
13.8	0.370757	0.035879		23.14	0.574396	0.043668		59.792	0.489908	0.047504
13.9	0.364954	0.034367		23.27	0.568107	0.040407		60.088	0.501092	0.043601
14	0.372763	0.033214		23.4	0.555913	0.036035		60.384	0.514205	0.051853
14.1	0.37327	0.031435		23.53	0.569878	0.040331		60.68	0.471791	0.04333
14.2	0.380065	0.030127		23.66	0.556625	0.039737		60.976	0.499008	0.052752
14.3	0.370859	0.029822		23.79	0.558424	0.038958		61.272	0.54883	0.054545
14.4	0.372957	0.027112		23.92	0.591229	0.048982		61.568	0.572854	0.053293
14.5	0.388661	0.028331		24.05	0.569633	0.047018		61.864	0.56685	0.054553
14.6	0.385751	0.031143		24.18	0.562365	0.042331		62.16	0.548167	0.057791
14.7	0.386713	0.034133		24.31	0.563318	0.044821		62.456	0.616293	0.06337
14.8	0.396082	0.030693		24.44	0.564948	0.04408		62.752	0.558429	0.053265
14.9	0.402189	0.031907		24.57	0.564544	0.043009		63.048	0.50734	0.048265
15	0.405484	0.031884		24.7	0.56209	0.04353		63.344	0.537498	0.053505
15.1	0.383622	0.027239		24.83	0.571949	0.044644		63.64	0.559477	0.053338
15.2	0.400496	0.028277		24.96	0.590379	0.045448		63.936	0.550311	0.059279
15.3	0.394971	0.030667		25.09	0.580355	0.047581		64.232	0.546584	0.058022
15.4	0.385382	0.026288		25.22	0.580489	0.046157		64.528	0.507827	0.051823
15.5	0.380841	0.02496		25.35	0.587936	0.047894		64.824	0.544049	0.060032
15.6	0.393062	0.028089		25.48	0.610093	0.050882		65.12	0.528039	0.053857
15.7	0.387486	0.030014		25.61	0.604509	0.04975		65.416	0.491174	0.048717
15.8	0.365974	0.030434		25.74	0.601996	0.042247		65.712	0.482372	0.049217
15.9	0.370924	0.033553		25.87	0.621268	0.042019		66.008	0.566572	0.058103
16	0.391889	0.03343		26	0.61668	0.045668		66.304	0.484172	0.064218
16.1	0.385705	0.031887		26.13	0.604111	0.044445		66.6	0.479864	0.060683
16.2	0.388123	0.03144		26.26	0.616634	0.045034		66.896	0.46686	0.054726
16.3	0.388068	0.035077		26.39	0.643521	0.053254		67.192	0.53667	0.06391
16.4	0.411546	0.038506		26.52	0.618924	0.044616		67.488	0.53949	0.057653
16.5	0.435012	0.043892		26.65	0.619246	0.04386		67.784	0.534274	0.056496
16.6	0.434904	0.043399		26.78	0.625332	0.046426		68.08	0.565473	0.05372
16.7	0.417142	0.034596		26.91	0.609131	0.047204		68.376	0.52658	0.046732
16.8	0.411841	0.037951		27.04	0.602685	0.046685		68.672	0.487723	0.047899
16.9	0.426115	0.037577		27.17	0.610611	0.046939		68.968	0.518389	0.055469
17	0.42506	0.037087		27.3	0.611823	0.049015		69.264	0.512884	0.052655
17.1	0.422185	0.035619		27.43	0.586341	0.040393		69.56	0.521733	0.054872
17.2	0.415094	0.032837		27.56	0.612602	0.046643		69.856	0.539779	0.04676
17.3	0.400946	0.033238		27.69	0.623313	0.043826		70.152	0.561865	0.056283
17.4	0.394455	0.034295		27.82	0.624083	0.045607		70.448	0.534561	0.042661
17.5	0.402109	0.033034		27.95	0.603015	0.042784		70.744	0.54479	0.047405
17.6	0.415081	0.036257		28.08	0.580476	0.047793		71.04	0.546679	0.06109
17.7	0.409213	0.032138		28.21	0.596277	0.051168		71.336	0.533279	0.061654
17.8	0.405997	0.03137		28.34	0.596712	0.044966		71.632	0.512385	0.06484
17.9	0.408767	0.034705		28.47	0.605747	0.049111		71.928	0.522048	0.056923
18	0.394507	0.035478		28.6	0.604706	0.045496		72.224	0.471404	0.049816
18.1	0.396251	0.036467		28.73	0.596684	0.037313		72.52	0.522266	0.059084
18.2	0.391428	0.036217		28.86	0.599872	0.036433		72.816	0.517542	0.052543
18.3	0.379743	0.034602		28.99	0.592509	0.032079		73.112	0.46884	0.070563
18.4	0.374533	0.03545		29.12	0.605755	0.03548		73.408	0.484592	0.054094
18.5	0.365164	0.033311		29.25	0.614053	0.040536		73.704	0.544204	0.054603
18.6	0.356643	0.030756		29.38	0.635021	0.045677		74	0.519242	0.047681
18.7	0.372821	0.03015		29.51	0.634727	0.04466		74.296	0.509786	0.044727
18.8	0.372143	0.027375		29.64	0.620512	0.036324		74.592	0.603816	0.063027
18.9	0.365771	0.026876		29.77	0.596972	0.033988		74.888	0.583151	0.062061
19	0.363018	0.025353		29.9	0.604281	0.036808		75.184	0.584621	0.05946
19.1	0.381141	0.025765		30.03	0.591201	0.03933		75.48	0.589261	0.061077
19.2	0.386345	0.029001		30.16	0.601683	0.041257		75.776	0.568983	0.06129
19.3	0.402748	0.031792		30.29	0.614223	0.042376		76.072	0.539222	0.061769
19.4	0.407203	0.030111		30.42	0.60948	0.039426		76.368	0.501099	0.051904
19.5	0.393222	0.029935		30.55	0.634623	0.043787		76.664	0.545826	0.053253
19.6	0.39585	0.02946		30.68	0.608968	0.043718		76.96	0.494318	0.060863
19.7	0.410335	0.034323		30.81	0.60609	0.038836		77.256	0.523479	0.057489
19.8	0.410915	0.032742		30.94	0.614331	0.038587		77.552	0.540858	0.057409
19.9	0.400638	0.031114		31.07	0.604921	0.037832		77.848	0.531639	0.06436
20	0.39426	0.032154		31.2	0.623612	0.043083		78.144	0.532925	0.064049
20.1	0.41106	0.032699		31.33	0.615282	0.045265		78.44	0.503419	0.054701
20.2	0.412261	0.03172		31.46	0.600472	0.039276		78.736	0.48745	0.047879
20.3	0.432346	0.035266		31.59	0.618503	0.045215		79.032	0.500758	0.050484
20.4	0.437394	0.037412		31.72	0.644168	0.051859		79.328	0.467928	0.057077
20.5	0.438619	0.041064		31.85	0.639666	0.050708		79.624	0.510683	0.062116
20.6	0.429643	0.038735		31.98	0.635124	0.047292		79.92	0.521099	0.048633
20.7	0.433746	0.033807		32.11	0.631767	0.047989		80.216	0.549566	0.06551
20.8	0.435881	0.037929		32.24	0.62873	0.04438		80.512	0.517773	0.061844
20.9	0.451751	0.041102		32.37	0.62172	0.042435		80.808	0.572986	0.058242
21	0.47059	0.036912		32.5	0.628365	0.0458		81.104	0.599443	0.069771
21.1	0.446984	0.03421		32.63	0.636866	0.049411		81.4	0.557626	0.062921
21.2	0.440257	0.032055		32.76	0.625877	0.044601		81.696	0.554717	0.055409
21.3	0.447776	0.032786		32.89	0.656669	0.047708		81.992	0.567363	0.05874
21.4	0.454453	0.036098		33.02	0.680268	0.051311		82.288	0.538102	0.05039
21.5	0.457314	0.035363		33.15	0.651321	0.047396		82.584	0.541371	0.043399
21.6	0.460479	0.038301		33.28	0.651204	0.045703		82.88	0.486031	0.046724
21.7	0.454517	0.034471		33.41	0.68999	0.054434		83.176	0.532301	0.05853
21.8	0.494239	0.037674		33.54	0.689455	0.05846		83.472	0.524278	0.044299
21.9	0.522367	0.042057		33.67	0.695437	0.048798		83.768	0.526585	0.059432
22	0.510499	0.042691		33.8	0.682871	0.047259		84.064	0.508912	0.056894
22.1	0.48107	0.038878		33.93	0.682023	0.0526		84.36	0.543893	0.044739
22.2	0.45918	0.035901		34.06	0.677416	0.052433		84.656	0.572088	0.054841
22.3	0.458577	0.036399		34.19	0.669527	0.044083		84.952	0.562347	0.056982
22.4	0.472947	0.038285		34.32	0.64744	0.041766		85.248	0.516954	0.062193
22.5	0.482369	0.036955		34.45	0.655396	0.04008		85.544	0.528337	0.061172
22.6	0.470787	0.038154		34.58	0.662361	0.03819		85.84	0.53209	0.061568
22.7	0.471517	0.037275		34.71	0.677254	0.044648		86.136	0.544191	0.074542
22.8	0.475781	0.03588		34.84	0.684678	0.046808		86.432	0.498215	0.041031
22.9	0.461999	0.03509		34.97	0.672952	0.043454		86.728	0.480704	0.033912
23	0.465297	0.037313		35.1	0.665434	0.038764		87.024	0.547808	0.042426
23.1	0.46562	0.036583		35.23	0.671903	0.038923		87.32	0.537725	0.05334
23.2	0.462296	0.036704		35.36	0.654034	0.040848		87.616	0.554831	0.058364
23.3	0.47274	0.034532		35.49	0.688842	0.045394		87.912	0.550531	0.046421
23.4	0.480142	0.035692		35.62	0.715653	0.044078		88.208	0.605776	0.05368
23.5	0.478914	0.03889		35.75	0.684185	0.041572		88.504	0.535982	0.048516
23.6	0.490732	0.041484		35.88	0.689616	0.037814		88.8	0.52244	0.057892
23.7	0.482035	0.042229		36.01	0.690515	0.039377		89.096	0.556836	0.046865
23.8	0.494763	0.039801		36.14	0.694038	0.04128		89.392	0.594776	0.049883
23.9	0.51302	0.041008		36.27	0.706214	0.039537		89.688	0.582848	0.055486
24	0.506853	0.037626		36.4	0.69376	0.037217		89.984	0.621632	0.065398
24.1	0.498212	0.033227		36.53	0.680127	0.036044		90.28	0.54574	0.046813
24.2	0.522029	0.035709		36.66	0.688479	0.039426
24.3	0.501602	0.040138		36.79	0.690782	0.040216
24.4	0.515535	0.044117		36.92	0.685882	0.036938
24.5	0.520607	0.043357		37.05	0.677839	0.036941
24.6	0.518948	0.044663		37.18	0.713416	0.042154
24.7	0.50922	0.041385		37.31	0.726313	0.047025
24.8	0.502634	0.040504		37.44	0.695238	0.040606
24.9	0.492629	0.045167		37.57	0.695085	0.036093
25	0.491579	0.049909		37.7	0.689153	0.037123
25.1	0.485538	0.043647		37.83	0.707831	0.045467
25.2	0.489173	0.039662		37.96	0.715834	0.040156
25.3	0.494459	0.041049		38.09	0.708687	0.038072
25.4	0.479982	0.036308		38.22	0.716099	0.041146
25.5	0.473378	0.035493		38.35	0.698122	0.03886
25.6	0.478144	0.035524		38.48	0.698408	0.037522
25.7	0.476793	0.035346		38.61	0.724147	0.037064
25.8	0.505194	0.044355		38.74	0.725568	0.042442
25.9	0.527464	0.048821		38.87	0.739282	0.043446
26	0.552495	0.052714		39	0.749113	0.043321
26.1	0.555903	0.050824		39.13	0.741995	0.041272
26.2	0.539891	0.047233		39.26	0.735542	0.04348
26.3	0.531172	0.050784		39.39	0.715684	0.041734
26.4	0.546814	0.050188		39.52	0.731087	0.043947
26.5	0.54844	0.049494		39.65	0.750104	0.047782
26.6	0.525785	0.046894		39.78	0.762455	0.051392
26.7	0.535152	0.050538		39.91	0.740728	0.046698
26.8	0.535065	0.055162		40.04	0.749748	0.056478
26.9	0.547238	0.055245		40.17	0.767152	0.057919
27	0.560231	0.057763		40.3	0.775681	0.05882
27.1	0.545705	0.055373		40.43	0.772905	0.060759
27.2	0.541102	0.052662		40.56	0.773693	0.05583
27.3	0.54926	0.048197		40.69	0.768878	0.05386
27.4	0.559391	0.04806		40.82	0.771959	0.053727
27.5	0.572227	0.046813		40.95	0.762893	0.050521
27.6	0.542512	0.043633		41.08	0.722703	0.045032
27.7	0.539302	0.045401		41.21	0.73182	0.046691
27.8	0.55091	0.048611		41.34	0.736311	0.044398
27.9	0.562882	0.051469		41.47	0.750681	0.04547
28	0.572535	0.048694		41.6	0.752297	0.046128
28.1	0.543997	0.047339		41.73	0.758605	0.052771
28.2	0.550224	0.051333		41.86	0.77009	0.055048
28.3	0.579292	0.061836		41.99	0.792585	0.060736
28.4	0.56765	0.061973		42.12	0.794012	0.055283
28.5	0.551077	0.05451		42.25	0.797703	0.052708
28.6	0.553151	0.048573		42.38	0.773295	0.050086
28.7	0.564969	0.04704		42.51	0.826682	0.056934
28.8	0.557298	0.041572		42.64	0.794539	0.049877
28.9	0.52821	0.037464		42.77	0.815703	0.054358
29	0.528703	0.040959		42.9	0.78834	0.052998
29.1	0.535026	0.045658		43.03	0.767193	0.054177
29.2	0.518908	0.049207		43.16	0.748399	0.049903
29.3	0.535537	0.049126		43.29	0.774516	0.058456
29.4	0.556212	0.057416		43.42	0.792783	0.063793
29.5	0.567709	0.061783		43.55	0.792385	0.059234
29.6	0.536548	0.057922		43.68	0.804614	0.059088
29.7	0.523929	0.050146		43.81	0.813685	0.062571
29.8	0.530119	0.047603		43.94	0.789049	0.063029
29.9	0.548594	0.050188		44.07	0.779583	0.057072
30	0.535599	0.053696		44.2	0.816079	0.062162
30.1	0.511175	0.051773		44.33	0.801786	0.05812
30.2	0.524314	0.049299		44.46	0.764573	0.048798
30.3	0.519551	0.050239		44.59	0.750499	0.04694
30.4	0.507088	0.04494		44.72	0.747436	0.057724
30.5	0.529016	0.042998		44.85	0.776158	0.058386
30.6	0.507318	0.043139		44.98	0.785307	0.058172
30.7	0.512996	0.042247		45.11	0.755639	0.050751
30.8	0.546071	0.047095		45.24	0.757866	0.055793
30.9	0.545811	0.045399		45.37	0.740174	0.053049
31	0.541308	0.043455		45.5	0.748689	0.053776
31.1	0.528616	0.046189		45.63	0.751738	0.059794
31.2	0.535447	0.045977		45.76	0.742964	0.060242
31.3	0.533645	0.043638		45.89	0.763663	0.068067
31.4	0.530532	0.044323		46.02	0.801903	0.080271
31.5	0.528636	0.053049		46.15	0.796929	0.076443
31.6	0.485954	0.044871		46.28	0.79869	0.073181
31.7	0.480363	0.043883		46.41	0.800334	0.076243
31.8	0.491338	0.042498		46.54	0.775178	0.071512
31.9	0.50805	0.044543		46.67	0.7321	0.062418
32	0.532788	0.050688		46.8	0.739479	0.06976
32.1	0.525048	0.052343		46.93	0.737225	0.065387
32.2	0.522812	0.048663		47.06	0.743221	0.061915
32.3	0.539045	0.053591		47.19	0.758914	0.066801
32.4	0.544044	0.05183		47.32	0.753679	0.071986
32.5	0.521905	0.046118		47.45	0.782201	0.073667
32.6	0.541905	0.047817		47.58	0.797278	0.075039
32.7	0.581478	0.051636		47.71	0.806134	0.073005
32.8	0.538313	0.046654		47.84	0.798924	0.068402
32.9	0.522311	0.04686		47.97	0.774631	0.062988
33	0.555041	0.05142		48.1	0.785878	0.063693
33.1	0.548894	0.050872		48.23	0.782432	0.064357
33.2	0.523458	0.044213		48.36	0.828005	0.068298
33.3	0.536834	0.041772		48.49	0.841173	0.076369
33.4	0.539485	0.043621		48.62	0.796355	0.067801
33.5	0.499743	0.037343		48.75	0.802723	0.062124
33.6	0.477922	0.036984		48.88	0.835886	0.067552
33.7	0.467037	0.037442		49.01	0.826032	0.073645
33.8	0.471588	0.042138		49.14	0.817348	0.072079
33.9	0.487411	0.046639		49.27	0.810656	0.06864
34	0.486674	0.043675		49.4	0.809258	0.076631
34.1	0.488285	0.044769		49.53	0.814207	0.065985
34.2	0.485933	0.052498		49.66	0.790835	0.059547
34.3	0.499196	0.053223		49.79	0.814378	0.064165
34.4	0.497973	0.055943		49.92	0.777269	0.055547
34.5	0.491495	0.056166		50.05	0.795659	0.05966
34.6	0.49174	0.049794		50.18	0.823615	0.062622
34.7	0.490356	0.05028		50.31	0.825899	0.060882
34.8	0.506063	0.048035		50.44	0.861692	0.077664
34.9	0.517642	0.048128		50.57	0.82254	0.06744
35	0.538447	0.057714		50.7	0.80703	0.070256
35.1	0.536284	0.055586		50.83	0.829963	0.075989
35.2	0.540274	0.049307		50.96	0.819832	0.07472
35.3	0.52412	0.044816		51.09	0.827864	0.070923
35.4	0.539839	0.048821		51.22	0.786175	0.056037
35.5	0.538724	0.0483		51.35	0.775494	0.05598
35.6	0.530551	0.050784		51.48	0.80167	0.055433
35.7	0.524516	0.051467		51.61	0.825186	0.059921
35.8	0.518825	0.046667		51.74	0.809674	0.057676
35.9	0.484064	0.043327		51.87	0.813764	0.059267
36	0.506306	0.045161		52	0.810092	0.058963
36.1	0.507834	0.045001		52.13	0.801253	0.052903
36.2	0.506253	0.044272		52.26	0.770672	0.050149
36.3	0.516366	0.048903		52.39	0.778169	0.051305
36.4	0.539623	0.04666		52.52	0.822836	0.060836
36.5	0.536322	0.04654		52.65	0.835472	0.070867
36.6	0.553492	0.051962		52.78	0.823985	0.069683
36.7	0.579323	0.054861		52.91	0.834099	0.061615
36.8	0.582836	0.055391		53.04	0.83971	0.060133
36.9	0.568515	0.057703		53.17	0.826357	0.056696
37	0.553781	0.056936		53.3	0.801136	0.066082
37.1	0.543591	0.054619		53.43	0.814317	0.075675
37.2	0.525578	0.057737		53.56	0.852279	0.08953
37.3	0.526377	0.058618		53.69	0.845758	0.090982
37.4	0.533291	0.052154		53.82	0.833679	0.07304
37.5	0.540071	0.05054		53.95	0.803773	0.06932
37.6	0.540787	0.045901		54.08	0.826339	0.081407
37.7	0.540091	0.049341		54.21	0.822268	0.084215
37.8	0.548621	0.052137		54.34	0.834976	0.08299
37.9	0.536971	0.049881		54.47	0.836952	0.07831
38	0.549913	0.045877		54.6	0.828794	0.082877
38.1	0.568246	0.047718		54.73	0.815557	0.073159
38.2	0.573684	0.051659		54.86	0.817712	0.072341
38.3	0.55986	0.047796		54.99	0.825228	0.066028
38.4	0.589988	0.049758		55.12	0.814986	0.061336
38.5	0.595185	0.054325		55.25	0.8265	0.060224
38.6	0.598882	0.054823		55.38	0.834732	0.069052
38.7	0.573797	0.054542		55.51	0.82646	0.082585
38.8	0.585252	0.057132		55.64	0.802352	0.083391
38.9	0.590451	0.053991		55.77	0.783765	0.080967
39	0.576075	0.056446		55.9	0.797227	0.078659
39.1	0.5606	0.04753		56.03	0.796933	0.081643
39.2	0.581803	0.052879		56.16	0.80332	0.083358
39.3	0.594863	0.057374		56.29	0.791207	0.083156
39.4	0.560814	0.053902		56.42	0.783658	0.080312
39.5	0.558214	0.05815		56.55	0.779562	0.068012
39.6	0.560961	0.053153		56.68	0.769455	0.058458
39.7	0.577634	0.058857		56.81	0.764609	0.066916
39.8	0.591174	0.058882		56.94	0.778633	0.067795
39.9	0.572616	0.057797		57.07	0.774911	0.069039
40	0.589256	0.062902		57.2	0.771154	0.062479
40.1	0.604576	0.072789		57.33	0.754857	0.069064
40.2	0.584062	0.066508		57.46	0.746013	0.076012
40.3	0.602137	0.064903		57.59	0.777422	0.07815
40.4	0.602009	0.069605		57.72	0.79519	0.072509
40.5	0.582916	0.066236		57.85	0.805844	0.081497
40.6	0.585916	0.063556		57.98	0.793052	0.083488
40.7	0.567522	0.054361		58.11	0.806831	0.080328
40.8	0.556955	0.059361		58.24	0.83751	0.094816
40.9	0.565213	0.065278		58.37	0.832159	0.094834
41	0.5742	0.063534		58.5	0.835233	0.086694
41.1	0.572979	0.06903		58.63	0.825667	0.078615
41.2	0.562795	0.065081		58.76	0.838914	0.083263
41.3	0.558383	0.063454		58.89	0.826316	0.084568
41.4	0.548076	0.061928		59.02	0.8217	0.0841
41.5	0.554923	0.051984		59.15	0.839423	0.090411
41.6	0.566234	0.050882		59.28	0.867769	0.098806
41.7	0.56597	0.054889		59.41	0.912097	0.116715
41.8	0.533328	0.047805		59.54	0.927406	0.120381
41.9	0.531691	0.052279		59.67	0.899878	0.117862
42	0.537206	0.04431		59.8	0.873699	0.127979
42.1	0.554306	0.055794		59.93	0.861454	0.112036
42.2	0.551472	0.055405		60.06	0.892666	0.131876
42.3	0.520278	0.046015		60.19	0.881684	0.12718
42.4	0.50645	0.047434		60.32	0.879777	0.117007
42.5	0.523973	0.047755		60.45	0.878111	0.118729
42.6	0.543853	0.050898		60.58	0.875179	0.122802
42.7	0.54828	0.053163		60.71	0.887323	0.128921
42.8	0.514461	0.049907		60.84	0.884591	0.124719
42.9	0.541856	0.046623		60.97	0.873261	0.114397
43	0.55271	0.046644		61.1	0.882892	0.120729
43.1	0.538161	0.044153		61.23	0.918327	0.136412
43.2	0.553906	0.047064		61.36	0.926314	0.114937
43.3	0.556887	0.047174		61.49	0.940592	0.112124
43.4	0.563879	0.049738		61.62	0.924	0.106993
43.5	0.562359	0.053939		61.75	0.875958	0.10866
43.6	0.575244	0.049066		61.88	0.887572	0.117139
43.7	0.578756	0.050952		62.01	0.866397	0.113699
43.8	0.603466	0.055953		62.14	0.908549	0.122594
43.9	0.585365	0.052629		62.27	0.898574	0.118417
44	0.603399	0.052823		62.4	0.887869	0.115422
44.1	0.606626	0.051936		62.53	0.874566	0.11684
44.2	0.596903	0.05981		62.66	0.829855	0.111305
44.3	0.563445	0.058842		62.79	0.821194	0.108236
44.4	0.601844	0.0589		62.92	0.865512	0.119416
44.5	0.57917	0.051066		63.05	0.92349	0.145077
44.6	0.579668	0.052335		63.18	0.889859	0.137011
44.7	0.583395	0.049581		63.31	0.895969	0.121677
44.8	0.59453	0.058564		63.44	0.888797	0.112299
44.9	0.591313	0.053874		63.57	0.902954	0.103559
45	0.610871	0.06361		63.7	0.816376	0.095492
45.1	0.599178	0.058999		63.83	0.773693	0.097424
45.2	0.618392	0.055085		63.96	0.813962	0.104288
45.3	0.61463	0.051245		64.09	0.824959	0.098532
45.4	0.618854	0.051881		64.22	0.8491	0.11761
45.5	0.58629	0.051943		64.35	0.825363	0.110485
45.6	0.586535	0.051935		64.48	0.891696	0.120947
45.7	0.596674	0.053096		64.61	0.907268	0.111467
45.8	0.593378	0.056123		64.74	0.923613	0.103388
45.9	0.586739	0.05515		64.87	0.917461	0.094165
46	0.566508	0.052944		65	0.913127	0.095659
46.1	0.536749	0.050013		65.13	0.962825	0.106243
46.2	0.578683	0.053854		65.26	0.99162	0.118673
46.3	0.633941	0.05435		65.39	0.909483	0.104687
46.4	0.569338	0.048035		65.52	0.911891	0.106759
46.5	0.553135	0.043073		65.65	0.912681	0.114467
46.6	0.542043	0.040839		65.78	0.910663	0.104453
46.7	0.532435	0.04368		65.91	0.960462	0.109181
46.8	0.541476	0.042294		66.04	0.963562	0.119573
46.9	0.540468	0.048995		66.17	0.947663	0.109108
47	0.536446	0.046745		66.3	0.978729	0.103139
47.1	0.561985	0.046105		66.43	0.997714	0.112209
47.2	0.573397	0.046276		66.56	0.898542	0.084129
47.3	0.588168	0.050871		66.69	0.87455	0.074557
47.4	0.575064	0.04541		66.82	0.894314	0.08299
47.5	0.574287	0.04623		66.95	0.933511	0.107852
47.6	0.570686	0.049282		67.08	0.932116	0.118524
47.7	0.5657	0.044948		67.21	0.939873	0.125373
47.8	0.583095	0.052064		67.34	0.988017	0.135976
47.9	0.584041	0.049071		67.47	0.963847	0.132318
48	0.572511	0.047369		67.6	0.942537	0.115304
48.1	0.561838	0.04684		67.73	0.908077	0.10491
48.2	0.564176	0.046769		67.86	0.911025	0.126108
48.3	0.57498	0.051223		67.99	0.942322	0.137348
48.4	0.581478	0.050717		68.12	0.948225	0.146762
48.5	0.61816	0.056371		68.25	0.977512	0.133597
48.6	0.60365	0.051149		68.38	1.02587	0.145204
48.7	0.581888	0.061843		68.51	1.0227	0.14928
48.8	0.569112	0.058728		68.64	0.975118	0.148445
48.9	0.569947	0.051396		68.77	0.970498	0.165112
49	0.59537	0.056228		68.9	0.937951	0.147744
49.1	0.618278	0.057682		69.03	0.95138	0.144933
49.2	0.648181	0.062169		69.16	1.07611	0.174302
49.3	0.653944	0.064543		69.29	1.05231	0.177686
49.4	0.643015	0.070147		69.42	1.0004	0.139081
49.5	0.617115	0.061622		69.55	0.972828	0.130756
49.6	0.646094	0.064686		69.68	0.970968	0.143739
49.7	0.617159	0.060591		69.81	0.983358	0.150352
49.8	0.626676	0.069793		69.94	0.97413	0.15302
49.9	0.594258	0.064006		70.07	0.942253	0.137294
50	0.570239	0.060272		70.2	0.928859	0.118495
50.1	0.55151	0.066013		70.33	0.975103	0.126792
50.2	0.579615	0.062953		70.46	0.969562	0.15043
50.3	0.609289	0.065796		70.59	0.996802	0.156216
50.4	0.596284	0.069166		70.72	0.950092	0.151853
50.5	0.573325	0.063522		70.85	0.898102	0.134448
50.6	0.602628	0.063844		70.98	0.914592	0.141706
50.7	0.612724	0.066797		71.11	0.935789	0.140541
50.8	0.609388	0.056988		71.24	0.86819	0.10829
50.9	0.601561	0.059005		71.37	0.882975	0.114191
51	0.580227	0.05772		71.5	0.969422	0.129696
51.1	0.594849	0.061852		71.63	1.02269	0.134771
51.2	0.608777	0.067684		71.76	0.965052	0.12892
51.3	0.611255	0.065258		71.89	0.925676	0.107546
51.4	0.610409	0.068085		72.02	0.934093	0.113039
51.5	0.599002	0.064738		72.15	0.980145	0.132106
51.6	0.60858	0.064802		72.28	0.986072	0.127286
51.7	0.584732	0.064938		72.41	0.984397	0.143885
51.8	0.567116	0.060944		72.54	0.997942	0.136656
51.9	0.57667	0.060264		72.67	0.933258	0.116101
52	0.580305	0.057481		72.8	0.959137	0.130614
52.1	0.596953	0.064474		72.93	1.02584	0.145618
52.2	0.600601	0.064978		73.06	0.987345	0.157203
52.3	0.603006	0.067726		73.19	0.97184	0.139281
52.4	0.604507	0.064099		73.32	0.901927	0.135467
52.5	0.609543	0.064916		73.45	0.925895	0.134602
52.6	0.594604	0.064701		73.58	0.897591	0.122181
52.7	0.590215	0.056364		73.71	0.88148	0.114559
52.8	0.59481	0.057039		73.84	0.88522	0.134559
52.9	0.59381	0.059114		73.97	0.926315	0.163373
53	0.584836	0.06444		74.1	0.908359	0.167164
53.1	0.575972	0.067774		74.23	0.890842	0.177081
53.2	0.578426	0.064898		74.36	0.931513	0.165882
53.3	0.563555	0.05971		74.49	0.912732	0.154747
53.4	0.56368	0.063593		74.62	0.912898	0.126289
53.5	0.58216	0.068017		74.75	0.934096	0.129516
53.6	0.57958	0.068577		74.88	0.897705	0.136607
53.7	0.608522	0.070989		75.01	0.867103	0.132163
53.8	0.615126	0.067504		75.14	0.861083	0.121524
53.9	0.570088	0.066937		75.27	0.880922	0.093536
54	0.574282	0.064699		75.4	0.923506	0.114697
54.1	0.590483	0.06735		75.53	0.874236	0.110309
54.2	0.599685	0.068701		75.66	0.837767	0.101506
54.3	0.616946	0.067688		75.79	0.868394	0.0999
54.4	0.631869	0.063756		75.92	0.882773	0.111623
54.5	0.617041	0.060235		76.05	0.846088	0.102425
54.6	0.598241	0.05795		76.18	0.899978	0.130364
54.7	0.614516	0.064401		76.31	0.887485	0.125347
54.8	0.62761	0.069531		76.44	0.908279	0.121558
54.9	0.632995	0.072311		76.57	0.88866	0.127431
55	0.641393	0.075888		76.7	0.88556	0.125688
55.1	0.625532	0.072001		76.83	0.91262	0.125374
55.2	0.594932	0.062874		76.96	0.888463	0.126897
55.3	0.582025	0.061646		77.09	0.914587	0.128588
55.4	0.594824	0.06257		77.22	0.939815	0.114024
55.5	0.596369	0.063503		77.35	0.891265	0.108219
55.6	0.597313	0.062562		77.48	0.868017	0.110483
55.7	0.590771	0.056756		77.61	0.881557	0.121211
55.8	0.582641	0.060763		77.74	0.895004	0.104818
55.9	0.609095	0.061681		77.87	0.859914	0.100895
56	0.629021	0.058566		78	0.865414	0.10334
56.1	0.605509	0.060496		78.13	0.888034	0.101124
56.2	0.589834	0.064212		78.26	0.855336	0.082239
56.3	0.601103	0.058777		78.39	0.894849	0.107981
56.4	0.599079	0.055861		78.52	0.950759	0.13524
56.5	0.65959	0.065		78.65	0.89372	0.102214
56.6	0.653402	0.067478		78.78	0.842294	0.096268
56.7	0.614036	0.063201		78.91	0.829262	0.112305
56.8	0.622489	0.064985		79.04	0.81162	0.088767
56.9	0.642629	0.064831		79.17	0.837751	0.101836
57	0.62132	0.057103		79.3	0.795185	0.08415
57.1	0.647819	0.06276		79.43	0.864852	0.112771
57.2	0.629633	0.063336		79.56	0.907392	0.141874
57.3	0.664208	0.064428		79.69	0.892284	0.124352
57.4	0.651766	0.064003		79.82	0.876162	0.098101
57.5	0.675827	0.069552		79.95	0.914946	0.132583
57.6	0.659106	0.076306		80.08	0.907499	0.142187
57.7	0.667102	0.072853		80.21	0.930682	0.147899
57.8	0.672372	0.070327		80.34	1.02001	0.211467
57.9	0.645822	0.074899		80.47	1.04331	0.254444
58	0.61831	0.067704		80.6	1.14932	0.30964
58.1	0.579691	0.064474		80.73	1.04366	0.248617
58.2	0.56944	0.060292		80.86	0.948898	0.199506
58.3	0.577663	0.072111		80.99	0.924256	0.137698
58.4	0.603958	0.076459		81.12	1.04262	0.147885
58.5	0.614433	0.066257		81.25	1.08925	0.180769
58.6	0.575938	0.066002		81.38	1.0008	0.16922
58.7	0.547286	0.05914		81.51	0.955256	0.16448
58.8	0.55361	0.060624		81.64	0.983843	0.174993
58.9	0.571191	0.065914		81.77	1.03416	0.202155
59	0.589991	0.059762		81.9	1.02949	0.192539
59.1	0.583497	0.060219		82.03	0.996133	0.153277
59.2	0.585495	0.06539		82.16	0.977728	0.165789
59.3	0.592768	0.066606		82.29	1.00975	0.193701
59.4	0.572939	0.06459		82.42	0.957998	0.149804
59.5	0.585796	0.068777		82.55	1.05901	0.210559
59.6	0.582693	0.065727		82.68	1.02888	0.191345
59.7	0.565669	0.068709		82.81	1.06662	0.204713
59.8	0.583851	0.069182		82.94	1.11992	0.213856
59.9	0.58919	0.069979		83.07	1.10714	0.234825
60	0.605569	0.077797		83.2	1.01422	0.206766
60.1	0.599564	0.069491		83.33	0.992461	0.186658
60.2	0.581531	0.061696		83.46	0.946861	0.139375
60.3	0.600646	0.065206		83.59	0.957191	0.164148
60.4	0.617831	0.070988		83.72	0.987878	0.179747
60.5	0.568402	0.074022		83.85	0.946981	0.174487
60.6	0.551117	0.071283		83.98	0.923857	0.157934
60.7	0.537974	0.075506		84.11	0.931613	0.174839
60.8	0.559289	0.074757		84.24	0.895766	0.148321
60.9	0.551147	0.066773		84.37	0.948474	0.148581
61	0.568323	0.063069		84.5	0.926233	0.178764
61.1	0.558904	0.0595		84.63	0.96769	0.229395
61.2	0.593824	0.071364		84.76	1.02924	0.23586
61.3	0.594232	0.072246		84.89	0.989326	0.196937
61.4	0.584841	0.055478		85.02	0.931817	0.159876
61.5	0.593738	0.061165		85.15	0.964307	0.177936
61.6	0.587601	0.060601		85.28	0.936385	0.198802
61.7	0.586288	0.061692		85.41	0.915553	0.206583
61.8	0.560751	0.058717		85.54	0.939876	0.181236
61.9	0.5789	0.06833		85.67	0.998969	0.203326
62	0.572005	0.062771		85.8	1.00229	0.188588
62.1	0.563892	0.054086		85.93	0.98243	0.166523
62.2	0.580576	0.067004		86.06	0.936956	0.170758
62.3	0.595917	0.067883		86.19	0.967353	0.201063
62.4	0.583555	0.064605		86.32	1.05437	0.233994
62.5	0.604016	0.076695
62.6	0.585342	0.066743
62.7	0.567292	0.064752
62.8	0.586491	0.065176
62.9	0.581995	0.061104
63	0.585321	0.059339
63.1	0.585625	0.061779
63.2	0.566281	0.066284
63.3	0.58308	0.067798
63.4	0.572567	0.066074
63.5	0.563704	0.062799
63.6	0.584405	0.072576
63.7	0.602926	0.079647
63.8	0.572195	0.079919
63.9	0.554228	0.067713
64	0.566517	0.078043
64.1	0.58244	0.080967
64.2	0.603973	0.083388
64.3	0.612993	0.083386
64.4	0.596185	0.071556
64.5	0.572274	0.070248
64.6	0.560613	0.071959
64.7	0.591068	0.07711
64.8	0.584225	0.078084
64.9	0.589892	0.07329
65	0.592027	0.070518
65.1	0.601413	0.091671
65.2	0.595859	0.087328
65.3	0.573081	0.074411
65.4	0.569523	0.075525
65.5	0.601341	0.074956
65.6	0.625112	0.074497
65.7	0.610644	0.072998
65.8	0.602312	0.074682
65.9	0.57956	0.070694
66	0.574423	0.077735
66.1	0.560507	0.073242
66.2	0.53459	0.063559
66.3	0.570404	0.073519
66.4	0.601159	0.088426
66.5	0.618929	0.080367
66.6	0.620818	0.084838
66.7	0.578916	0.078601
66.8	0.539072	0.070926
66.9	0.558234	0.070778
67	0.527435	0.069899
67.1	0.554728	0.083522
67.2	0.559547	0.079428
67.3	0.549456	0.08473
67.4	0.565139	0.093179
67.5	0.590134	0.106959
67.6	0.566414	0.092611
67.7	0.557904	0.08241
67.8	0.563046	0.080609
67.9	0.53932	0.077176
68	0.530236	0.077067
68.1	0.584274	0.086676
68.2	0.588138	0.093729
68.3	0.574084	0.094133
68.4	0.553738	0.078245
68.5	0.568797	0.074676
68.6	0.590671	0.077548
68.7	0.563402	0.075983
68.8	0.585012	0.087946
68.9	0.571074	0.06988
69	0.554648	0.068892
69.1	0.544349	0.070181
69.2	0.539902	0.073605
69.3	0.561294	0.079781
69.4	0.573212	0.071888
69.5	0.589412	0.064483
69.6	0.571567	0.06449
69.7	0.569126	0.068668
69.8	0.577622	0.06821
69.9	0.609053	0.082685
70	0.592214	0.074929
70.1	0.601724	0.074577
70.2	0.58376	0.075646
70.3	0.598803	0.080501
70.4	0.591896	0.082733
70.5	0.616366	0.093201
70.6	0.608639	0.088443
70.7	0.593773	0.084146
70.8	0.616804	0.07958
70.9	0.635934	0.09032
71	0.641476	0.09673
71.1	0.625064	0.09498
71.2	0.631957	0.091099
71.3	0.628804	0.087927
71.4	0.615348	0.087254
71.5	0.625414	0.085303
71.6	0.615073	0.088105
71.7	0.621228	0.09537
71.8	0.640915	0.097084
71.9	0.650327	0.088577
72	0.63174	0.08018
72.1	0.627779	0.083252
72.2	0.642499	0.091219
72.3	0.625032	0.087128
72.4	0.579575	0.085446
72.5	0.550504	0.080848
72.6	0.553634	0.077524
72.7	0.561488	0.081743
72.8	0.55552	0.08703
72.9	0.57649	0.095274
73	0.622136	0.105614
73.1	0.630802	0.118809
73.2	0.61933	0.097658
73.3	0.620978	0.093044
73.4	0.63846	0.109426
73.5	0.670913	0.123402
73.6	0.65643	0.112069
73.7	0.706626	0.124904
73.8	0.717089	0.131718
73.9	0.66847	0.117119
74	0.635949	0.117441
74.1	0.599272	0.099908
74.2	0.587775	0.111539
74.3	0.574102	0.091831
74.4	0.583233	0.08972
74.5	0.593792	0.094729
74.6	0.632466	0.107755
74.7	0.671105	0.118048
74.8	0.64977	0.117131
74.9	0.6517	0.121902
75	0.628899	0.109786
75.1	0.645718	0.114592
75.2	0.597007	0.094598
75.3	0.605882	0.096874
75.4	0.598106	0.103979
75.5	0.61241	0.099654
75.6	0.658876	0.113189
75.7	0.680365	0.129163
75.8	0.706987	0.125612
75.9	0.679403	0.118385
76	0.659782	0.107241
76.1	0.687705	0.11765
76.2	0.673927	0.11694
76.3	0.67502	0.098285
76.4	0.697869	0.123138
76.5	0.68753	0.142354
76.6	0.67743	0.142672
76.7	0.684653	0.136609
76.8	0.680316	0.126957
76.9	0.670406	0.112803
77	0.650286	0.108129
77.1	0.640258	0.1052
77.2	0.637254	0.096277
77.3	0.660378	0.10381
77.4	0.642101	0.098038
77.5	0.627034	0.097996
77.6	0.629475	0.101081
77.7	0.63911	0.09099
77.8	0.637052	0.101624
77.9	0.671802	0.102221
78	0.63179	0.094731
78.1	0.626271	0.097214
78.2	0.641023	0.101099
78.3	0.586631	0.09671
78.4	0.562936	0.086611
78.5	0.590729	0.08492
78.6	0.625234	0.087205
78.7	0.611841	0.098682
78.8	0.585642	0.094683
78.9	0.62659	0.095713
79	0.670036	0.10965
79.1	0.644869	0.118423
79.2	0.626491	0.111008
79.3	0.59498	0.09148
79.4	0.596843	0.094404
79.5	0.598663	0.095132
79.6	0.630432	0.116809
79.7	0.641461	0.121428
79.8	0.657318	0.125739
79.9	0.655815	0.106213
80	0.677944	0.107035
80.1	0.672036	0.104789
80.2	0.678679	0.11739
80.3	0.664682	0.12114
80.4	0.650637	0.119537
80.5	0.658559	0.100464
80.6	0.639585	0.102382
80.7	0.618237	0.10446
80.8	0.629986	0.103612
80.9	0.641983	0.116939
81	0.631124	0.100184
81.1	0.614048	0.098058
81.2	0.615481	0.09743
81.3	0.602372	0.100182
81.4	0.605251	0.101863
81.5	0.587983	0.096667
81.6	0.624657	0.105112
81.7	0.640488	0.109793
81.8	0.636332	0.098606
81.9	0.634545	0.097689
82	0.619369	0.092136
82.1	0.576985	0.078291
82.2	0.564206	0.083613
82.3	0.56519	0.088445
82.4	0.572982	0.0985
82.5	0.581611	0.091116
82.6	0.53634	0.081177
82.7	0.576412	0.086905
82.8	0.590665	0.080676
82.9	0.597126	0.084222
83	0.593516	0.095153
83.1	0.604326	0.094575
83.2	0.575582	0.081554
83.3	0.566477	0.07324
83.4	0.577646	0.07895
83.5	0.572825	0.077827
83.6	0.567797	0.077086
83.7	0.620076	0.080134
83.8	0.606139	0.073436
83.9	0.613807	0.073588
84	0.632723	0.087695
84.1	0.649083	0.094386
84.2	0.642339	0.088911
84.3	0.605377	0.084847
84.4	0.600129	0.081
84.5	0.633128	0.093203
84.6	0.607547	0.087253
84.7	0.607394	0.089829
84.8	0.606578	0.088603
84.9	0.619823	0.086247
85	0.642681	0.090952
85.1	0.665077	0.092713
85.2	0.661312	0.090704
85.3	0.646957	0.091985
85.4	0.664745	0.089751
85.5	0.632157	0.086494
85.6	0.647853	0.083059
85.7	0.684442	0.090092
85.8	0.696183	0.090234
85.9	0.683638	0.083375
86	0.68046	0.086786
86.1	0.761379	0.104373
86.2	0.746561	0.10259
86.3	0.692773	0.091214
86.4	0.670346	0.093944
86.5	0.662029	0.097014
86.6	0.700179	0.095962
86.7	0.696557	0.098034
86.8	0.686397	0.088509
86.9	0.66282	0.098158
87	0.665519	0.102718
87.1	0.70598	0.113648
87.2	0.68044	0.120147
87.3	0.695568	0.115798
87.4	0.705463	0.119071
87.5	0.69034	0.126469
87.6	0.666513	0.110883
87.7	0.650178	0.102068
87.8	0.662491	0.10678
87.9	0.663087	0.100444
88	0.665323	0.095187
88.1	0.681926	0.101096
88.2	0.681589	0.111914
88.3	0.686286	0.109865
88.4	0.6994	0.113451
88.5	0.678366	0.105414
88.6	0.692634	0.104643
88.7	0.701462	0.112889
88.8	0.696483	0.104951
88.9	0.673187	0.096009
89	0.702513	0.1055
89.1	0.722956	0.100338
89.2	0.715314	0.090737
89.3	0.681676	0.094478
89.4	0.692619	0.108801
89.5	0.681251	0.102341
89.6	0.659105	0.090575
89.7	0.636898	0.084298
89.8	0.638414	0.086718
89.9	0.639291	0.088941
90	0.639889	0.097779
