# Supplementary material for: Microtubule end stabilisation by cooperative oligomers of Ska and Ndc80 complexes
Source: EMBO J. 2026 Mar 20;45(9):2905–37. doi: 10.1038/s44318-026-00749-5 (PMC13144512; doi:10.1038/s44318-026-00749-5)
Supplement: Supplementary file 9 — Source data Fig. 4 [file 44318_2026_749_MOESM9_ESM.zip › Fig4/4H/Fig4H.xlsx]

## Sheet: Sheet1
FL	dC	MTBD/LMTBD	LZ-L-MTBD	K153A	K183/184A	K203/206A	K223/226A	R155A	R245A	R236A	FL R236A
1.427	2.10444	1.397	1.79906	2.01157	1.67277	2.11228	1.93779	1.42066	1.851	1.023	0.9371
1.931	1.56321	1.376	1.66206	1.32228	1.75108	1.89343	1.35646	1.98389	1.674	1.076	0.9921
2.003	1.62167		1.73			1.9186		1.77393		1.116	1.056
1.933									1.72637
1.732
