# Supplementary material for: Microtubule end stabilisation by cooperative oligomers of Ska and Ndc80 complexes
Source: EMBO J. 2026 Mar 20;45(9):2905–37. doi: 10.1038/s44318-026-00749-5 (PMC13144512; doi:10.1038/s44318-026-00749-5)
Supplement: Supplementary file 10 — Source data Fig. 5 [file 44318_2026_749_MOESM10_ESM.zip]

Archive with 33 entries (26 files):
- Fig5/
- Fig5/5A/
- Fig5/5A/5A_FLSka1.tif
- Fig5/5A/5A_FLSka2.tif
- Fig5/5A/Fig 5A Ndc80 + Ska.tif
- Fig5/5A/Fig5A R236A tomo1.tif
- Fig5/5A/Fig5A R236A tomo2.tif
- Fig5/5B/
- Fig5/5B/5B_R236A_STD.tif
- Fig5/5B/5B_R236A_Sum.tif
- Fig5/5B/5B_wt_STD.tif
- Fig5/5B/5B_wt_sum.tif
- Fig5/5C/
- Fig5/5C/5C.xlsx
- Fig5/5D/
- Fig5/5D/R236A_Ska.tif
- Fig5/5D/R236A_tubulin.tif
- Fig5/5D/wt_Ska.tif
- Fig5/5D/wt_tubulin.tif
- Fig5/5E/
- Fig5/5E/10nM_wt_90nM_R236A_488.tif
- Fig5/5E/10nM_wt_90nM_R236A_TMR.tif
- Fig5/5E/10nM_wt_90nM_R236A_tubulin.tif
- Fig5/5E/10nM_wt_no_R236A_488.tif
- Fig5/5E/10nM_wt_no_R236A_tubulin.tif
- Fig5/5E/50nM_wt_50nM_R236A_488.tif
- Fig5/5E/50nM_wt_50nM_R236A_TMR.tif
- Fig5/5E/50nM_wt_50nM_R236A_tubulin.tif
- Fig5/5E/90nM_wt_10nM_R236A_488.tif
- Fig5/5E/90nM_wt_10nM_R236A_TMR.tif
- Fig5/5E/90nM_wt_10nM_R236A_tubulin.tif
- Fig5/5F/
- Fig5/5F/Fig5F.xlsx
