# Supplementary material for: Microtubule end stabilisation by cooperative oligomers of Ska and Ndc80 complexes
Source: EMBO J. 2026 Mar 20;45(9):2905–37. doi: 10.1038/s44318-026-00749-5 (PMC13144512; doi:10.1038/s44318-026-00749-5)
Supplement: Supplementary file 10 — Source data Fig. 5 [file 44318_2026_749_MOESM10_ESM.zip › Fig5/5C/5C.xlsx]

## Sheet: Sheet1
Ska wt	Ska+Ndc80	R236A
23.212	26.3728	18.5874
21.453	20.425	15.2156
30.949	10.9609	13.6095
25.637	24.5778	11.8464
32.14	26.3474	6.752
24.064	34.4398	5.13405
34.05	38.4595	8.87213
15.938	69.3633	14.348
27.126	27.0108	4.71796
17.092	25.2347	9.37009
27.897	22.5378	36.3021
33.291	56.3967	6.752
26.816	51.471	13.9192
29.719	36.8647	5.96792
23.778	40.3075	19.4162
35.092	12.4707	5.486
25.5282	7.30725	11.816
32.5819	18.809	6.33
64.47	20.474	10.2681
67.611	29.9962	14.348
25.2984	17.5418	7.78168
25.4858	39.301	13.5302
47.2336	39.2332	5.96792
46.2915	19.1252	14.348
44.2631	55.556	5.064
90.9031	33.8933	10.2681
50.887	35.283	9.32198
25.454	26.5999	11.0767
39.348	31.7788	9.284
24.508	21.9226	9.29328
13.674	57.3354	5.486
38.712	9.24354	17.3071
55.146	29.604	25.3344
102.417	25.836	15.2857
29.022	25.836	10.972
33.667	55.6524	10.128
27.219	26.3981	15.192
62.775	22.434	18.6448
28.607	17.3694	12.2456
44.114		5.92319
31.241		21.9482
30.152		7.88212
54.17		5.13405
25.958		12.4296
32.87		8.44506
		16.4799
		4.22
		7.36981
		17.724
		10.128
		7.64242
		23.1754
		13.5302
		11.816
		13.504
		8.44
		8.53453
