# Supplementary material for: Microtubule end stabilisation by cooperative oligomers of Ska and Ndc80 complexes
Source: EMBO J. 2026 Mar 20;45(9):2905–37. doi: 10.1038/s44318-026-00749-5 (PMC13144512; doi:10.1038/s44318-026-00749-5)
Supplement: Supplementary file 10 — Source data Fig. 5 [file 44318_2026_749_MOESM10_ESM.zip › Fig5/5F/Fig5F.xlsx]

## Sheet: Sheet1
Ska SKA1 wt-488						Ska SKA1 R236A-TMR
100 nM, no R236A	10nM, no R236A	90 nM + 10 nM R236A	50 nM + 50 nM R236A	10 nM + 90 nM R236A		100 nM, no wt	10 nM + 90 nM wt	50 nM + 50 nM wt	90 nM + 10 nM wt
1.29696	1.96407	1.14639	1.59417	0.941591		0.776651	0.698103	0.806111	0.240599
1.92452	2.23104					0.96422
1.24441	1.9066	1.29744	0.762205	0.685681		0.642704	1.75798	0.843334	1.36571
1.33584	1.50554					0.794811
1.40557	1.75489	1.96717	2.01401	1.14307		1.04147	1.01059	0.343823	0.643685
1.4658	1.90499					0.810529
1.42237	1.74309	1.31693	1.32993	1.37455		0.780149	0.609491	0.640475	0.522865
1.57052	2.01166					1.29353
1.53976	2.37832	1.17028	1.71906	1.40614		1.05394	0.72195	0.726396	0.62843
1.71498	2.05787					0.929631
1.87545	1.53563	1.19868	0.879472	1.0719		1.02082	0.468502	0.714381	0.662014
1.28453	2.06422					1.12052
1.41364	1.3538	1.15185	1.40424	1.65326		0.862877	1.39261	0.403749	0.395725
1.35097	0.997827					1.64535
1.5518	3.12226	1.22536	0.841339	0.775067		0.887376	-0.243862	1.35216	0.442475
1.56077	1.75361					0.772589
1.45721	1.39155	1.46748	0.840953	0.886735		0.747694		0.953181	0.512356
1.83622	2.09798					0.841421
1.81376	1.03586	1.34028	1.56252	0.660474		0.846128	-0.142158	0.684535	0.346404
1.53483	1.67546					0.836701
2.19686	1.9346	1.1416	1.9179	1.7876		0.917786	1.56347	0.676571	0.651081
1.42311	1.61999					0.914052
1.77546	1.66951	1.59475	1.47394	1.01574		1.00788	0.282598	0.467328	0.798116
2.11723	1.64641					0.85046
1.57251	1.55838	1.26517	2.62594	1.60484		1.10586	1.28207	0.585183	0.610945
1.59016	1.544					0.82726
1.95897	1.56814	1.81654	0.919503	2.02157		1.198	1.08957	1.14922	0.935097
1.43749	2.54584					0.862857
1.40708	1.93625	2.13423	1.35688	1.37421		0.863224	0.490185	0.477905	0.525212
		0.777251					2.76235
1.19351	1.54849					0.871741
1.70494	1.70264		1.7327	1.27477		0.897182		0.804595	0.565036
		1.20515					0.0934263
4.71954	1.85301					0.660597
2.70827	1.48011		1.06191	1.67605		0.969702		0.604028	0.774722
		1.42979					0.101637
1.38367	2.66653					1.15078
1.2897	1.90885		0.78858	1.02278		0.715282		0.673669	0.907219
		1.22643
2.14242	1.88808					0.761618
1.92937	1.81325		1.08642	1.09707		1.03887		0.726445	0.756793
		1.47593					3.0716
2.15047	1.33925					1.1854
	1.9014		0.800692	1.06206		0.721922		0.586071	1.01286
		1.56963	1.3759				0.383642	0.593431
	0.850004					0.924155
	1.48691			0.610578		0.710032			0.445298
		1.09908	1.82472				0.785734	0.757045
	1.63559					1.00376
	2.93836			0.754971		0.908543			0.92793
		1.32815	0.821172				0.363888	0.150742
	2.49191					0.767487
	2.13508			0.878218		1.17219			0.900969
		0.812488	2.0186				0.923553	0.935857
	1.71355					0.917267
	0.9868			0.941264		0.711169			0.725797
		1.42738	1.5138				0.316328	0.724639
						0.870427
				1.1011		0.750905			0.883968
		1.53945	2.31121				0.60453	0.675462
						0.843522
				0.575992		1.09061			0.621175
		1.40857	1.34068				0.318709	0.907366
				0.588344					0.525223
		0.978371	0.662951				0.388387	0.386675
				0.994492					0.404519
		2.14277	1.20488				0.67483	0.16893
				0.819942					0.583496
		1.43371	1.26976				0.167604	0.263712
				1.23706					0.886412
		1.98626	1.15417				0.63188	0.666646
				1.61435					0.658992
		1.38071	1.36603				0.237646	0.501592
				1.89075					0.69929
		1.31203	1.25538				0.698468	0.240337
				1.53654					0.722355
		1.55739	0.880124				2.05845	0.46976
				0.823218					0.745474
		1.55796	0.833438				0.467159	0.823603
				0.944032					0.788051
		0.848546	1.02435				0.282992	1.02403
				0.619988					0.995167
		1.12131	0.819077				1.55827	0.765076
				0.881254					0.879258
		1.37109	1.64731				0.81641	0.58316
				0.693973					0.493098
		1.86559	1.12916				0.12437	0.463667
				1.09504					0.962065
		1.22713	0.793426	0.967725			0.200904	0.486414	1.2179
		1.37679	1.09092	0.954982			0.825227	0.486514	0.434502
		0.897776	0.929368	1.1592			0.160276	1.40027	0.940801
		0.852916	0.950408	0.557277			0.785736	0.679634	0.545447
			0.939279	0.93288				0.522156	0.565229
			0.927401	1.38101				0.709668	0.787693
			0.492063	1.0268				0.821286	0.761991
			0.93504	0.678765				0.931851
			1.2877	0.928983				0.653175	0.741919
			2.37432	0.91206				0.846017	0.826107
			2.10439	1.08444				0.854423	0.944081
			0.602321	1.69302				0.421187	0.270529
			2.00031	0.943228				2.05234	0.514607
			1.41505	1.21891				0.586163	0.439836
			0.998911	1.40468				0.927542	0.315389
			1.00219	1.15307				1.75195	0.270931
			0.782694	1.3388				0.842891	0.650525
			1.53686	0.546778				0.438521	1.59837
			1.54682	0.790325				0.375615	0.68519
			0.89828	1.17552				0.813245	0.635947
			1.02344	0.834609				0.696417	0.868228
			1.01559	1.29657				0.772046	0.386379
			1.43297	0.841849				0.775482	0.770291
			0.828516	0.337436				0.514287	0.220058
			2.12501	0.48359				0.438908	0.769607
			1.38271	0.359707				0.419028	0.65831
			1.20351	1.01106				0.608229	0.898016
				1.63965					0.581455
			0.828673					0.946702
				0.731698					0.82321
			0.853858					0.558743
				0.817602					0.701943
			0.747568					0.544089
				0.892138					0.798911
			0.784116					0.179059
				0.56361					0.86974
			0.800001					0.559778
				1.36557					1.0061
			0.714618					0.116627
				0.832373					0.891676
			1.29561					0.656807
				0.764109
			0.876537					1.46661
				1.4045					0.648804
			0.952879					0.574201
				1.03925					0.890154
			1.27953					0.357754
				0.969195					1.11859
			1.01423					0.58567
				0.992857					0.55932
			0.892096					0.201697
				0.783979					0.825069
			1.06008					0.795929
				1.01718					0.685962
			0.984795					1.18261
				1.04501					0.812052
			1.04076					0.591443
				0.797508					0.578403
			1.19081					0.520176
				0.846249					0.535494
			1.19528					0.496622
			1.45464	0.374083				0.594421	0.394832
			0.73746	0.996652				0.761979	0.908681
			1.29967	1.44837				0.411469	0.611656
			0.815032	1.08801				0.647081	0.49416
			1.08266	1.24155				0.5246	0.840448
			1.05559	0.850926				0.998596	0.827249
			1.48828	1.25928				0.560837	0.737739
			1.11978	1.43193				0.851613	0.500967
			1.37994	1.05485				0.878902	0.542702
			0.527145	1.48899				0.250526	0.510778
			1.10864	1.16301				0.408183	0.619412
			1.30942	1.63675				0.298374	0.66143
			1.01968	1.08519				0.689345	0.662522
			0.712092	0.8052				0.637054	0.586682
			2.07505	1.00681				1.33904	1.04689
			1.52906	0.617309				0.160087	0.100679
			1.34713	0.968666				0.663336	0.311467
			1.54462	0.858628				0.336992	0.683892
			0.811319	1.34803				0.830848
			1.7772	0.820865				0.701323	0.716812
			1.90508	0.949641				0.102514	1.0084
			0.91958	1.23051				0.272007	0.989903
			1.49598	1.12005				0.611411	0.810843
			1.7736					0.687988
			1.32847					1.25164
			0.816996					0.995927
			1.01312					0.44458
			1.57046					0.459417
			1.20064					0.584096
			0.893878					1.19015
			0.800013					0.797599
			1.04421					1.02451
			0.749909					0.85994
			0.609145					0.448429
			0.776241					0.744624
			0.831586					0.844394
			1.34288					0.441726
			1.05735					0.403946
			1.11099					0.499969
			0.914929					0.92721
			0.765633					1.00576
			0.880827					1.36042
			0.804058					0.417416
			0.810671					0.635903
