# Supplementary material for: Microtubule end stabilisation by cooperative oligomers of Ska and Ndc80 complexes
Source: EMBO J. 2026 Mar 20;45(9):2905–37. doi: 10.1038/s44318-026-00749-5 (PMC13144512; doi:10.1038/s44318-026-00749-5)
Supplement: Supplementary file 11 — Source data Fig. 6 [file 44318_2026_749_MOESM11_ESM.zip]

Archive with 24 entries (20 files):
- Fig6/
- Fig6/6B/
- Fig6/6B/FL R236A 1.tif
- Fig6/6B/FL R236A 2.tif
- Fig6/6B/FL R236A 3.tif
- Fig6/6B/LMTBD1.tif
- Fig6/6B/LMTBD2.tif
- Fig6/6B/LZ-LMTBD K153A.tif
- Fig6/6B/LZ-LMTBD K183_184A1.tif
- Fig6/6B/LZ-LMTBD K183_184A2.tif
- Fig6/6B/LZ-LMTBD K203_206A.tif
- Fig6/6B/LZ-LMTBD K223_226A.tif
- Fig6/6B/LZ-LMTBD R155A.tif
- Fig6/6B/LZ-LMTBD R236A.tif
- Fig6/6B/LZ-LMTBD R245A.tif
- Fig6/6B/LZ-LMTBD wt.tif
- Fig6/6B/MTBD.tif
- Fig6/6B/Ska_SKA3dC.tif
- Fig6/6B/Ska_wt_1.tif
- Fig6/6B/Ska_wt_2.tif
- Fig6/6C/
- Fig6/6C/Fig6C.xlsx
- Fig6/6D/
- Fig6/6D/Fig6D.xlsx
