# Supplementary material for: Microtubule end stabilisation by cooperative oligomers of Ska and Ndc80 complexes
Source: EMBO J. 2026 Mar 20;45(9):2905–37. doi: 10.1038/s44318-026-00749-5 (PMC13144512; doi:10.1038/s44318-026-00749-5)
Supplement: Supplementary file 11 — Source data Fig. 6 [file 44318_2026_749_MOESM11_ESM.zip › Fig6/6C/Fig6C.xlsx]

## Sheet: Sheet1
	Frequency
time (s)	FL Ska wt	SKA3dC	MTBD	L-MTBD	LZ-L-MTBD	LZ-LMTBD K153A	LZ-LMTBD R155A	LZ-LMTBD K183/184A	LZ-LMTBD K203/206A	LZ-LMTBD K223/226A	LZ-LMTBD R245A	LZ-LMTBD R236A	FL Ska SKA1-R236A
0.0351	39	31	82	53	22	165	78	83	101	60	40	50	71
0.0468	66	48	71	56	33	102	48	70	79	73	31	51	42
0.0585	33	30	64	38	32	48	28	44	37	44	25	52	35
0.0702	33	25	42	24	38	30	40	41	29	55	16	22	30
0.0819	24	13	42	16	11	33	27	31	21	38	11	34	32
0.0936	28	25	22	10	19	8	14	24	28	32	4	15	22
0.1053	11	9	21	4	15	7	19	14	12	26	6	16	24
0.117	15	12	14	4	9	9	9	13	20	15	11	12	20
0.1287	12	9	9	3	11	3	6	10	13	16	15	18	12
0.1404	20	5	7	2	13	8	8	12	11	8	3	6	14
0.1521	9	6	9	6	6	7	5	6	11	5	4	9	9
0.1638	6	7	3	2	14	6	2	2	8	9	3	9	12
0.1755	4	4	3	3	8	2	2	4	6	6	2	9	17
0.1872	6	6	5	3	6	1	3	4	3	9	1	8	8
0.1989	5	3	2	1	5	2	4	4	3	10	2	12	11
0.2106	5	7	1	1	4	1		4	3	6	3	4	3
0.2223	4	9	3	2	3	1	3	2	3	4	5	6	7
0.234	5	4	1	1	2	1	1	5	6	4		12	5
0.2457	3	7	1		3	1		2	5	7		2	5
0.2574	6	5			2	1	1	3	1	3	2	3	5
0.2691	2	2			6		3	1	2	1	2	6	5
0.2808	1	5			6		2	1	2	3	2	4	4
0.2925	6	1			2			2	2	5	1	4	7
0.3042	1	2			2				4	1	1	1	5
0.3159	1	4			2		2		1	5	1	4	4
0.3276	3				6		1		2	3		5	4
0.3393		2			2						1		2
0.351		1			3								2
0.3627		1			0		1						3
0.3744		1			1								5
0.3861		1			1								3
0.3978		1			3						2		1
0.4095		2			4						1		2
0.4212		1			2								3
0.4329		1			2								4
0.4446					4						2		3
0.4563		1			3						1		2
0.468		1			0		1						1
0.4797					2								4
0.4914					3						1		2
0.5031					3		1						1
0.5148		1			2		1						0
0.5265		2			4						1		1
0.5382		1			0								1
0.5499		1			2						1		0
0.5616					1						1		1
0.5733		1			3								0
0.585		1			0								1
0.5967		1			0								0
0.6084					0								1
0.6201					1								3
0.6318					1								0
0.6435					0								1
0.6552					1								0
0.6669		1			1						1		0
0.6786					2								0
0.6903					1								0
0.702					1								0
0.7137					1								0
0.7254					3								0
0.7371					1								0
0.7488		2			0								0
0.7605					0								1
0.7722		1			3								0
0.7839		1			1						1		0
0.7956					1								0
0.8073					0								0
0.819					2		1						0
0.8307		1			0						1		1
0.8424					0								0
0.8541					2								1
0.8658					0						1		1
0.8775					1								0
0.8892					2								0
0.9009					0								1
0.9126					1								0
0.9243		1			1								0
0.936					0								2
0.9477					0								0
0.9594					0								0
0.9711					0								1
0.9828					1								0
0.9945					0								0
1.0062					1								0
1.0179					2								0
1.0296					1								0
1.0413					1								0
1.053					1								0
1.0647					0								0
1.0764		2			1		1						0
1.0881					2								0
1.0998					1								0
1.1115					0								0
1.1232					1								0
1.1349					0						1		0
1.1466					0								0
1.1583					0								0
1.17		1			1								0
1.1817					1								0
1.1934					1								1
1.2051					0								0
1.2168					0								0
1.2285					0						1		0
1.2402					0								0
1.2519					3								0
1.2636					0								1
1.2753					0								0
1.287					1								0
1.2987					2								0
1.3104					0								0
1.3221					0								1
1.3338					0								0
1.3455					1								0
1.3572					0						1		0
1.3689					0		1						0
1.3806					0								0
1.3923					0								0
1.404					1								0
1.4157					0								0
1.4274					1								0
1.4391					0								0
1.4508					1								0
1.4625					0								0
1.4742					0								0
1.4859					1								0
1.4976					0								0
1.5093					0								0
1.521					1								0
1.5327					0								0
1.5444					0								0
1.5561					0								0
1.5678					0								0
1.5795					0								0
1.5912					1								0
1.6029					1								0
1.6146					0		1						0
1.6263					0								0
1.638					0								0
1.6497				1	0								0
1.6614					1								1
1.6731					0								0
1.6848					0								0
1.6965					0								0
1.7082					0								0
1.7199					1								0
1.7316				1	0								0
1.7433					1								0
1.755					0								0
1.7667					0								0
1.7784					0								0
1.7901					0								0
1.8018					0								0
1.8135					1								0
1.8252					0								0
1.8369					0		1						0
1.8486					1								0
1.8603					0								0
1.872					0								0
1.8837					0								0
1.8954				1	0								0
1.9071					0								0
1.9188					0								1
1.9305					0								0
1.9422					0								0
1.9539					0								0
1.9656					0								0
1.9773					0								0
1.989					0								0
2.0007					0								1
2.0124					0		1						0
2.0241					0								0
2.0358					0								0
2.0475					0								0
2.0592					0								0
2.0709					0								0
2.0826					0						1		0
2.0943		1			0								0
2.106					0								0
2.1177					0								0
2.1294					0								0
2.1411					0								0
2.1528					0								0
2.1645				1	0								0
2.1762					0								0
2.1879	5				0				2	2		3	0
2.1996	5				0				1	1		6	0
2.2113	2				0				1	1		3	0
2.223	2				0					2		3	0
2.2347	1	1			0				1	2		2	0
2.2464	2				0					2			0
2.2581					1	2					1	4	0
2.2698	2				0				1	1		2	0
2.2815	2				0							1	0
2.2932					0			2				1	0
2.3049	1	1		1	0				1	1		1	0
2.3166					0				2	1		4	0
2.3283	1				0				1	2		2	0
2.34					0							2	0
2.3517	1				0				1	1		4	0
2.3634	2				1				1			4	0
2.3751					0			2				2	0
2.3868	1				0					2		2	0
2.3985					0					1		1	0
2.4102	1				0				3	1			0
2.4219	2				0			2	1	1		1	0
2.4336					0				1			4	0
2.4453					0					1			0
2.457	1				0							1	0
2.4687					0					1			0
2.4804	2				1							2	0
2.4921					0				1			3	0
2.5038					0							1	0
2.5155					0							1	0
2.5272					0							1	0
2.5389	2				0							1	0
2.5506					0							1	0
2.5623					0				1			1	0
2.574	1				0								0
2.5857					1								0
2.5974					0								0
2.6091	2				0					1			0
2.6208	1				0				1				0
2.6325					0							1	0
2.6442					0							1	0
2.6559					0							2	0
2.6676					0							1	0
2.6793					0			1	1	2			0
2.691					0								0
2.7027	1				0							1	0
2.7144					0				1	1			0
2.7261					0								0
2.7378					0							1	0
2.7495					0							1	0
2.7612					0								0
2.7729					0					1		1	0
2.7846					0								0
2.7963					0							1	0
2.808					0								0
2.8197	1				0								0
2.8314					0								0
2.8431	1				0					1			0
2.8548					1				1				0
2.8665					0								0
2.8782					0					1			0
2.8899					0								0
2.9016					0								0
2.9133					0								0
2.925					0								0
2.9367					0								0
2.9484					0								0
2.9601					0		1						0
2.9718					0					1			0
2.9835					0							1	0
2.9952					1								0
3.0069					0					1			0
3.0186					0								0
3.0303					0								0
3.042					0					1			0
3.0537					0								0
3.0654					0								0
3.0771					0								0
3.0888					1					1			0
3.1005					0								0
3.1122					1							1	0
3.1239					0								0
3.1356					0								0
3.1473		1			0				2				0
3.159					0							1	0
3.1707					0								0
3.1824					0								0
3.1941					0								0
3.2058					0								0
3.2175					0							1	0
3.2292					0							1	0
3.2409					0								0
3.2526					0								0
3.2643					0								0
3.276					0								0
3.2877					0								0
3.2994					0								0
3.3111					0								0
3.3228					0								0
3.3345					0								0
3.3462					0								0
3.3579					0								0
3.3696					0								0
3.3813					0								0
3.393					0								0
3.4047					0								0
3.4164					0								0
3.4281					0							1	0
3.4398					0								0
3.4515					0								0
3.4632					0								0
3.4749					0								0
3.4866					0								0
3.4983					0								0
3.51					1								0
3.5217					0							1	0
3.5334					0								0
3.5451					0								0
3.5568					0								0
3.5685					0								0
3.5802					0					1			0
3.5919					0								0
3.6036					0								0
3.6153					0								0
3.627					0								0
3.6387					0								0
3.6504					0								0
3.6621					2								0
3.6738					0								0
3.6855	1				0								0
3.6972					0								0
3.7089					0								0
3.7206					0								0
3.7323					0					1			0
3.744					0								0
3.7557					0								0
3.7674					0								0
3.7791					0		1						0
3.7908					0								0
3.8025					0								0
3.8142					0								0
3.8259					0							1	0
3.8376					0								0
3.8493					1								0
3.861					0								0
3.8727					0								0
3.8844					0								0
3.8961					1								0
3.9078					1								0
3.9195					0								0
3.9312					0								1
3.9429					0								0
3.9546					0								0
3.9663					0								0
3.978					0								0
3.9897					1								0
4.0014					0								0
4.0131					0								0
4.0248					0								0
4.0365					0								0
4.0482					0								0
4.0599					0								0
4.0716					0								0
4.0833					0								0
4.095					0								0
4.1067					0								0
4.1184					0								0
4.1301					0								0
4.1418					0								0
4.1535					0	1							0
4.1652					0								0
4.1769					0								0
4.1886					1								0
4.2003					0								0
4.212					0								0
4.2237					0								0
4.2354					0								0
4.2471					0								0
4.2588					0								0
4.2705					0								0
4.2822					0								0
4.2939					0								0
4.3056					0								0
4.3173					0								0
4.329					0								0
4.3407					0								0
4.3524					0								0
4.3641					0								0
4.3758					0								0
4.3875					0								0
4.3992					0								0
4.4109					0								0
4.4226					0								0
4.4343					0								0
4.446					0								0
4.4577					0								0
4.4694					0								0
4.4811					0								0
4.4928					0								0
4.5045					1								0
4.5162					1								0
4.5279					0								0
4.5396					0								0
4.5513					0								0
4.563					0								0
4.5747					0								0
4.5864					0								0
4.5981					0								0
4.6098					0								0
4.6215					0								0
4.6332					0								0
4.6449					0								0
4.6566					0								0
4.6683					0								0
4.68					0								0
4.6917					0								0
4.7034					0								0
4.7151					0								0
4.7268					0								0
4.7385					0								0
4.7502					0								0
4.7619					0								0
4.7736					0								0
4.7853					0								0
4.797					0								0
4.8087					0								0
4.8204					0								0
4.8321					0								0
4.8438					0								0
4.8555					0								0
4.8672					0								0
4.8789					0								0
4.8906					0								0
4.9023					1								0
4.914					0								0
4.9257					0								0
4.9374					0								0
4.9491					0								0
4.9608					0								0
4.9725					0								0
4.9842					0	1							0
4.9959					0								0
5.0076					0								0
5.0193					0								0
5.031					0								0
5.0427					0								0
5.0544					0								0
5.0661					0								0
5.0778					0								0
5.0895					0								0
5.1012					0								0
5.1129					0								0
5.1246					0								0
5.1363					0								0
5.148					1								0
5.1597					0								0
5.1714					0								0
5.1831					0								0
5.1948					0								0
5.2065					0								0
5.2182					0								0
5.2299					0								0
5.2416					0								0
5.2533					0				1				0
5.265					0								0
5.2767					0								0
5.2884					0								0
5.3001					0								0
5.3118					0								0
5.3235					0								0
5.3352					0								0
5.3469					0								0
5.3586					0								0
5.3703					0								0
5.382					0								0
5.3937					0								0
5.4054					0								0
5.4171					0								0
5.4288					0								0
5.4405					1								0
5.4522					0								0
5.4639					0								0
5.4756					0								0
5.4873					0								0
5.499					0								0
5.5107					0								0
5.5224					0								0
5.5341					0								0
5.5458					0								0
5.5575					0								0
5.5692					0								0
5.5809					0								0
5.5926					0								0
5.6043					0								0
5.616					0								0
5.6277					0								0
5.6394					0								0
5.6511					0								0
5.6628					0								0
5.6745					0								0
5.6862					0								0
5.6979					0								0
5.7096					0								0
5.7213					0								0
5.733					0								0
5.7447					0								0
5.7564					0								0
5.7681					0								0
5.7798					0								0
5.7915					0								0
5.8032					0								0
5.8149					0								0
5.8266					0								0
5.8383					0								0
5.85					0								0
5.8617					0								0
5.8734					0								0
5.8851					0								0
5.8968					0								0
5.9085					0								0
5.9202					0								0
5.9319					0								0
5.9436					0								0
5.9553					0								0
5.967					0								0
5.9787					0								0
5.9904					0								0
6.0021					1								0
6.0138					1								0
6.0255					0								0
6.0372					0								0
6.0489					0								0
6.0606					0								0
6.0723					0								0
6.084					0								0
6.0957					0								0
6.1074					0								0
6.1191					0								0
6.1308					0			1					0
6.1425					0								0
6.1542					0								0
6.1659					0								0
6.1776					0								0
6.1893					0								0
6.201					0								0
6.2127					0								0
6.2244					0								0
6.2361					0								0
6.2478					0								0
6.2595					0								0
6.2712					0								0
6.2829					0								0
6.2946					0								0
6.3063					0								0
6.318					0								0
6.3297					0								0
6.3414					0								0
6.3531					0								0
6.3648					0								0
6.3765					0								0
6.3882					0								0
6.3999					0								0
6.4116					0								0
6.4233					0								0
6.435					0								0
6.4467					0								1
6.4584					0								0
6.4701					0								0
6.4818					0								0
6.4935					0								0
6.5052					1								0
6.5169					0								0
6.5286					0								0
6.5403					0								0
6.552					0								0
6.5637					0								0
6.5754					0								0
6.5871					0								0
6.5988					0								0
6.6105					0								0
6.6222					0								0
6.6339					0								0
6.6456					0								0
6.6573					0								0
6.669					0								0
6.6807					0								0
6.6924					0								0
6.7041					0								0
6.7158					0								0
6.7275					0								0
6.7392					0								0
6.7509					0								0
6.7626					0								0
6.7743					0								0
6.786					0								0
6.7977					0								0
6.8094					0								0
6.8211					0								0
6.8328					0								0
6.8445					0								0
6.8562					0								0
6.8679					0								0
6.8796					0								0
6.8913					0								0
6.903					0								0
6.9147					0								0
6.9264					0								0
6.9381					0								0
6.9498					0								0
6.9615					0								0
6.9732					0								0
6.9849					0								0
6.9966					0								0
7.0083					0								0
7.02					0								0
7.0317					0								0
7.0434					0								0
7.0551					0								0
7.0668					0								0
7.0785					0								0
7.0902					0								0
7.1019					0								0
7.1136					0								0
7.1253					0								0
7.137					0								0
7.1487					0								0
7.1604					0								0
7.1721					0								0
7.1838					0								0
7.1955					0								0
7.2072					0								0
7.2189					0								0
7.2306					0								0
7.2423					0								0
7.254					0								0
7.2657					0								0
7.2774					0								0
7.2891					0								0
7.3008					0								0
7.3125					0								0
7.3242					0								0
7.3359					0								0
7.3476					0								0
7.3593					0								0
7.371					0								0
7.3827					0								0
7.3944					0								0
7.4061					0								0
7.4178					0								0
7.4295					0								0
7.4412					0								0
7.4529					0								0
7.4646					0								0
7.4763					0								0
7.488					0								0
7.4997					0								0
7.5114					0								0
7.5231					0								0
7.5348					0								0
7.5465					0								0
7.5582					0								0
7.5699					0								0
7.5816					0								0
7.5933					0							1	0
7.605					0								0
7.6167					0								0
7.6284					0								0
7.6401					0								0
7.6518					0								0
7.6635					0								0
7.6752					0								0
7.6869					0								0
7.6986					0								0
7.7103					0								0
7.722					0								0
7.7337					1								0
7.7454					1								0
7.7571					0								0
7.7688					0								0
7.7805					0								0
7.7922					0								0
7.8039					0								0
7.8156					0								0
7.8273					0								0
7.839					0								0
7.8507	1				0								0
7.8624					0								0
7.8741					0								0
7.8858					0								0
7.8975					0								0
7.9092					0								0
7.9209					0								0
7.9326					0								0
7.9443					0								0
7.956					0								0
7.9677					0								0
7.9794					0								0
7.9911					0								0
8.0028					0								0
8.0145					0								0
8.0262					0								0
8.0379					0								0
8.0496					0								0
8.0613					0								0
8.073					0								0
8.0847					0								0
8.0964					0								0
8.1081					0								0
8.1198					0								0
8.1315					0								0
8.1432					0								0
8.1549					0								0
8.1666					0								0
8.1783					0								0
8.19					0								0
8.2017					0								0
8.2134					0								0
8.2251					0								0
8.2368					0								0
8.2485					0								0
8.2602					0								0
8.2719					0								0
8.2836					0								0
8.2953					0								0
8.307					0								0
8.3187					0								0
8.3304					0								0
8.3421					0								0
8.3538					0								0
8.3655					0								0
8.3772					0								0
8.3889					0								0
8.4006					0								0
8.4123					0								0
8.424					0								0
8.4357					0								0
8.4474					0								0
8.4591					0								0
8.4708					0								0
8.4825					0								0
8.4942					0								0
8.5059					0								0
8.5176					0								0
8.5293					0								0
8.541					0								0
8.5527					0								0
8.5644					0								0
8.5761					0								0
8.5878					0								0
8.5995					0								0
8.6112					0								0
8.6229					0								0
8.6346					0								0
8.6463					0								0
8.658					0								0
8.6697					0								0
8.6814					0								0
8.6931					0								0
8.7048					0								0
8.7165					0								0
8.7282					0								0
8.7399					0								0
8.7516					0								0
8.7633					0								0
8.775					0								0
8.7867					0								0
8.7984					0								0
8.8101					0								0
8.8218					0								0
8.8335					0								0
8.8452					0								0
8.8569					1								0
8.8686					0								0
8.8803					0								0
8.892					0								0
8.9037					0								0
8.9154					0								0
8.9271					0								0
8.9388					0								0
8.9505					0								0
8.9622					0								0
8.9739					0								0
8.9856					0								0
8.9973					0								0
9.009					0								0
9.0207					0								0
9.0324					0								0
9.0441					0								0
9.0558					0								0
9.0675					0								0
9.0792					0								0
9.0909					0								0
9.1026					0								0
9.1143					0								0
9.126					0								0
9.1377					0								0
9.1494					0								0
9.1611					0								0
					0								0
					0								0
					0								0
					0								0
					0								0
					0								0
					0								0
					0								0
					0								0
					0								0
					0								0
					0								0
					0								0
					0								0
					0								0
					0								0
					0								0
					0								0
					0								0
					0								0
					0								0
					0								0
					0								0
					0								0
					0								0
					0								0
					0								0
					0								0
					0								0
					0								0
					0								0
					0								0
					0								0
					0								0
					0								0
					0								0
					0								0
					0								0
					0								0
					0								0
					0								0
					0								0
					0								0
					0								0
					0								0
					0								0
					0								0
					0								0
					0								0
					0								0
					0								0
					0								0
					0								0
					0								0
					0								0
					0								0
					0								0
					0								0
					0								0
					0								0
					0								0
					0								0
					0								0
					0								0
					0								0
					0								0
					0								0
					0								0
					0								0
					0								0
					0								0
					0								0
					0								0
					0								0
					0								0
					0								0
					0								0
					0								0
					0								0
					0								0
					0								0
					0								0
					0								0
					0								0
					0								0
					0								0
					0								0
					0								0
					0								0
					0								0
					0								0
					0								0
					0								0
					0								0
					0								0
					0								0
					0								0
					0								0
					0								0
					0								0
					0								0
					0								0
					0								0
					0								0
					0								0
					0								0
					0								0
					0								0
					0								0
					0								0
					0								0
					0								0
					0								0
					0								0
					0								0
					0								0
					0								0
					0								0
					0								0
					0								0
					0								0
					0								0
					0								0
					0								0
					0								0
					0								0
					0								0
					0								0
					0								0
					0								0
					0								0
					0								0
					0								0
					0								0
					0								0
					0								0
					0								0
					0								0
					0								0
					0								0
					0								0
					0								0
					0								0
					0								0
					0								0
					0								0
					0								0
					0								0
					0								0
					0								0
					0								0
					0								0
					0								0
					0								0
					0								0
					0								0
					0								0
					0								0
					0								0
					0								0
					0								0
					0								0
					0								0
					0								0
					0								0
					0								0
					0								0
					0								0
					0								0
					0								0
					0								0
					0								0
					0								0
					0								0
					0								0
					0								0
					0								0
					0								0
					0								0
					0								0
					0								0
					0								0
					0								0
					0								0
					0								0
					0								0
					0								0
					0								0
					0								0
					0								0
					0								0
					0								0
					0								0
					0								0
					0								0
					0								0
					0								0
					0								0
					0								0
					0								0
					0								0
					0								0
					0								0
					0								0
					0								0
					0								0
					0								0
					0								0
					0								0
					0								0
					0								0
					0								0
					0								0
					0								0
					0								0
					0								0
					0								0
					0								0
					0								0
					0								0
					0								0
					0								0
					0								0
					0								0
					0								0
					0								0
					0								0
					0								0
					0								0
					0								0
					0								0
					0								0
					0								0
					0								0
					0								0
					0								0
					0								0
					0								0
					0								0
					0								0
					0								0
					0								0
					0								0
					0								0
					0								0
					0								0
					0								0
					0								0
					0								0
					0								0
					0								0
					0								0
					0								0
					0								0
					0								0
					0								0
					0								0
					0								0
					0								0
					0								0
					0								0
					0								0
					0								0
					0								0
					0								0
					0								0
					0								0
					0								0
					0								0
					0								0
					0								0
					0								0
					0								0
					0								0
					0								0
					0								0
					0								0
					0								0
					0								0
					0								0
					0								0
					0								0
					0								0
					0								0
					0								0
					0								0
					0								0
					0								0
					0								0
					0								0
					0								0
					0								0
					0								0
					0								0
					0								0
					0								0
					0								0
					0								0
					0								0
					0								0
					0								0
					0								0
					0								0
					0								0
					0								0
					0								0
					0								0
					0								0
					0								0
					0								0
					0								0
					0								0
					0								0
					0								0
					0								0
					0								0
					0								0
					0								0
					0								0
					0								0
					0								0
					0								0
					0								0
					0								0
					0								0
					0								0
					0								0
					0								0
					0								0
					0								0
					0								0
					0								0
					0								0
					0								0
					0								0
					0								0
					0								0
					0								0
					0								0
					0								0
					0								0
					0								0
					0								0
					0								0
					0								0
					0								0
					0								0
					0								0
					0								0
					0								0
					0								0
					0								0
					0								0
					0								0
					0								0
					0								0
					0								0
					0								0
					0								0
					0								0
					0								0
					0								0
					0								0
					0								0
					0								0
					0								0
					0								0
					0								0
					0								0
					0								0
					0								0
					0								0
					0								0
					0								0
					0								0
					0								0
					0								0
					0								0
					0								0
					0								0
					0								0
					0								0
					0								0
					0								0
					0								0
					0								0
					0								0
					0								0
					0								0
					0								0
					0								0
					0								0
					0								0
					0								0
					0								0
					0								0
					0								0
					0								0
					0								0
					0								0
					0								0
					0								0
					0								0
					0								0
					0								0
					0								0
					0								0
					0								0
					0								0
					0								0
					0								0
					0								0
					0								0
					0								0
					0								0
					0								0
					0								0
					0								0
					0								0
					0								0
					0								0
					0								0
					0								0
					0								0
					0								0
					0								0
					0								0
					0								0
					0								0
					0								0
					0								0
					0								0
					0								0
					0								0
					0								0
					0								0
					0								0
					0								0
					0								0
					0								0
					0								0
					0								0
					0								0
					0								0
					0								0
					0								0
					0								0
					0								0
					0								0
					0								0
					0								0
					0								0
					0								0
					0								0
					0								0
					0								0
					0								0
					0								0
					0								0
					0								0
					0								0
					0								0
					0								0
					0								0
					0								0
					0								0
					0								0
					0								0
					0								0
					0								0
					0								0
					0								0
					0								0
					0								0
					0								0
					0								0
					0								0
					0								0
					0								0
					0								0
					0								0
					0								0
					0								0
					0								0
					0								0
					0								0
					0								0
					0								0
					0								0
					0								0
					0								0
					0								0
					0								0
					0								0
					0								0
					0								0
					0								0
					0								0
					0								0
					0								0
					0								0
					0								0
					0								0
					0								0
					0								0
					0								0
					0								0
					0								0
					0								0
					0								0
					0								0
					0								0
					0								0
					0								0
					0								0
					0								0
					0								0
					0								0
					0								0
					0								0
					0								0
					0								0
					0								0
					0								0
					0								0
					0								0
					0								0
					0								0
					0								0
					0								0
					0								0
					0								0
					0								0
					0								0
					0								0
					0								0
					0								0
					0								0
					0								0
					0								0
					0								0
					0								0
					0								0
					0								0
					0								0
					0								0
					0								0
					0								0
					0								0
					0								0
					0								0
					0								0
					0								0
					0								0
					0								0
					0								0
					0								0
					0								0
					0								0
					0								0
					0								0
					0								0
					0								0
					0								0
					0								0
					0								0
					0								0
					0								0
					0								0
					0								0
					0								0
					0								0
					0								0
					0								0
					0								0
					0								0
					0								0
					0								0
					0								0
					0								0
					0								0
					0								0
					0								0
					0								0
					0								0
					0								0
					0								0
					0								0
					0								0
					0								0
					0								0
					0								0
					0								0
					0								0
					0								0
					0								0
					0								0
					0								0
					0								0
					0								0
					0								0
					0								0
					0								0
					0								0
					0								0
					0								0
					0								0
					0								0
					0								0
					0								0
					0								0
					0								0
					0								0
					0								0
					0								0
					0								0
					0								0
					0								0
					0								0
					0								0
					0								0
					0								0
					0								0
					0								0
					0								0
					0								0
					0								0
					0								0
					0								0
					0								0
					0								0
					0								0
					0								0
					0								0
					0								0
					0								0
					0								0
					0								0
					0								0
					0								0
					0								0
					0								0
					0								0
					0								0
					0								0
					0								0
					0								0
					0								0
					0								0
					0								0
					0								0
					0								0
					0								0
					0								0
					0								0
					0								0
					0								0
					0								0
					0								0
					0								0
					0								0
					0								0
					0								0
					0								0
					0								0
					0								0
					0								0
					0								0
					0								0
					0								0
					0								0
					0								0
					0								0
					0								0
					0								0
					0								0
					0								0
					0								0
					0								0
					0								0
					0								0
					0								0
					0								0
					0								0
					0								0
					0								0
					0								0
					0								0
					0								0
					0								0
					0								0
					0								0
					0								0
					0								0
					0								0
					0								0
					0								0
					0								0
					0								0
					0								0
					0								0
					0								0
					0								0
					0								0
					0								0
					0								0
					0								0
					0								0
					0								0
					0								0
					0								0
					0								0
					0								0
					0								0
					0								0
					0								0
					0								0
					0								0
					0								0
					0								0
					0								0
					0								0
					0								0
					0								0
					0								0
					0								0
					0								0
					0								0
					0								0
					0								0
					0								0
					0								0
					0								0
					0								0
					0								0
					0								0
					0								0
					0								0
					0								0
					0								0
					0								0
					0								0
					0								0
					0								0
					0								0
					0								0
					0								0
					0								0
					0								0
					0								0
					0								0
					0								0
					0								0
					0								0
					0								0
					0								0
					0								0
					0								0
					0								0
					0								0
					0								0
					0								0
					0								0
					0								0
					0								0
					0								0
					0								0
					0								0
					0								0
					0								0
					0								0
					0								0
					0								0
					0								0
					0								0
					0								0
					0								0
					0								0
					0								0
					0								0
					0								0
					0								0
					0								0
					0								0
					0								0
					0								0
					0								0
					0								0
					0								0
					0								0
					0								0
					0								0
					0								0
					0								0
					0								0
					0								0
					0								0
					0								0
					0								0
					0								0
					0								0
					0								0
					0								0
					0								0
					0								0
					0								0
					0								0
					0								0
					0								0
					0								0
					0								0
					0								0
					0								0
					0								0
					0								0
					0								0
					0								0
					0								0
					0								0
					0								0
					0								0
					0								0
					0								0
					0								0
					0								0
					0								0
					0								0
					0								0
					0								0
					0								0
					0								0
					0								0
					0								0
					0								0
					0								0
					0								0
					0								0
					0								0
					0								0
					1								0
					0								0
					0								0
					0								0
					0								0
					0								0
					0								0
					0								0
					0								0
					0								0
					0								0
					0								0
					0								0
					0								0
					0								0
					0								0
					0								0
					0								0
					0								0
					0								0
					0								0
					0								0
					0								0
					0								0
					0								0
					0								0
					0								0
					0								0
					0								0
					0								0
					0								0
					0								0
					0								0
					0								0
					0								0
					0								0
					0								0
					0								0
					0								0
					0								0
					0								0
					0								0
					0								0
					0								0
					0								0
					0								0
					0								0
					0								0
					0								0
					0								0
					0								0
					0								0
					0								0
					0								0
					0								0
					0								0
					0								0
					0								0
					0								0
					0								0
					0								0
					0								0
					0								0
					0								0
					0								0
					0								0
					0								0
					0								0
					0								0
					0								0
					0								0
					0								0
					0								0
					0								0
					0								0
					0								0
					0								0
					0								0
					0								0
					0								0
					0								0
					0								0
					0								0
					0								0
					0								0
					0								0
					0								0
					0								1
					0								0
					0								0
					0								0
					0								0
					0								0
					0								0
					0								0
					0								0
					0								0
					0								0
					0								0
					0								0
					0								0
					0								0
					0								0
					0								0
					0								0
					0								0
					0								0
					0								0
					0								0
					0								0
					0								0
					0								0
					0								0
					0								0
					0								0
					0								0
					0								0
					0								0
					0								0
					0								0
					0								0
					0								0
					0								0
					0								0
					0								0
					0								0
					0								0
					0								0
					0								0
					0								0
					0								0
					0								0
					0								0
					0								0
					0								0
					0								0
					0								0
					0								0
					0								0
					0								0
					0								0
					0								0
					0								0
					0								0
					0								0
					0								0
					0								0
					0								0
					0								0
					0								0
					0								0
					0								0
					0								0
					0								0
					0								0
					0								0
					0								0
					0								0
					0								0
					0								0
					0								0
					0								0
					0								0
					0								0
					0								0
					0								0
					0								0
					0								0
					0								0
					0								0
					0								0
					0								0
					0								0
					0								0
					0								0
					0								0
					0								0
					0								0
					0								0
					0								0
					0								0
					0								0
					0								0
					0								0
					0								0
					0								0
					0								0
					0								0
					0								0
					0								0
					0								0
					0								0
					0								0
					0								0
					0								0
					0								0
					0								0
					0								0
					0								0
					0								0
					0								0
					0								0
					0								0
					0								0
					0								0
					0								0
					0								0
					0								0
					0								0
					0								0
					0								0
					0								0
					0								0
					0								0
					0								0
					0								0
					0								0
					0								0
					0								0
					0								0
					0								0
					0								0
					0								0
					0								0
					0								0
					0								0
					0								0
					0								0
					0								0
					0								0
					0								0
					0								0
					0								0
					0								0
					0								0
					0								0
					0								0
					0								0
					0								0
					0								0
					0								0
					0								0
					0								0
					0								0
					0								0
					0								0
					0								0
					0								0
					0								0
					0								0
					0								0
					0								0
					0								0
					0								0
					0								0
					0								0
					0								0
					0								0
					0								0
					0								0
					0								0
					0								0
					0								0
					0								0
					0								0
					0								0
					0								0
					0								0
					0								0
					0								0
					0								0
					0								0
					0								0
					0								0
					0								0
					0								0
					0								0
					0								0
					0								0
					0								0
					0								0
					0								0
					0								0
					0								0
					0								0
					0								0
					0								0
					0								0
					0								0
					0								0
					0								0
					0								0
					0								0
					0								0
					0								0
					0								0
					0								0
					0								0
					0								0
					0								0
					0								0
					0								0
					0								0
					0								0
					0								0
					0								0
					0								0
					0								0
					0								0
					0								0
					0								0
					0								0
					0								0
					0								0
					0								0
					0								0
					0								0
					0								0
					0								0
					0								0
					0								0
					0								0
					0								0
					0								0
					0								0
					0								0
					0								0
					0								0
					0								0
					0								0
					0								0
					0								0
					0								0
					0								0
					0								0
					0								0
					0								0
					0								0
					0								0
					0								0
					0								0
					0								0
					0								0
					0								0
					0								0
					0								0
					0								0
					0								0
					0								0
					0								0
					0								0
					0								0
					0								0
					0								0
					0								0
					0								0
					0								0
					0								0
					0								0
					0								0
					0								0
					0								0
					0								0
					0								0
					0								0
					0								0
					0								0
					0								0
					0								0
					0								0
					0								0
					0								0
					0								0
					0								0
					0								0
					0								0
					0								0
					0								0
[truncated: 215 more rows]
