# Supplementary material for: Microtubule end stabilisation by cooperative oligomers of Ska and Ndc80 complexes
Source: EMBO J. 2026 Mar 20;45(9):2905–37. doi: 10.1038/s44318-026-00749-5 (PMC13144512; doi:10.1038/s44318-026-00749-5)
Supplement: Supplementary file 11 — Source data Fig. 6 [file 44318_2026_749_MOESM11_ESM.zip › Fig6/6D/Fig6D.xlsx]

## Sheet: Sheet1
FL	dC	MTBD/L-MTBD	LZ-L-MTBD	R236A	K203/206A	K183/184A	K223/226A	K153A	R155A	R245A	FL R236A
0.324675	0.328889	0	0.339759	0.19256	0.063781	0.020513	0.080579	0.009091	0.040881	0.116883	0.142558
0.242958	0.111465	0.021368	0.158798	0.194896	0.044944	0.022422	0.051587	0.020408	0.0125	0.057143	0.119284
0.119898	0.117057		0.172018	0.165966	0.05283	0.003953	0.054167	0.004505	0.035088	0.094787	0.257447
