# Supplementary material for: Microtubule end stabilisation by cooperative oligomers of Ska and Ndc80 complexes
Source: EMBO J. 2026 Mar 20;45(9):2905–37. doi: 10.1038/s44318-026-00749-5 (PMC13144512; doi:10.1038/s44318-026-00749-5)
Supplement: Supplementary file 12 — Source data Fig. 7 [file 44318_2026_749_MOESM12_ESM.zip]

Archive with 14 entries (10 files):
- Fig7/
- Fig7/7B/
- Fig7/7B/Fig7B.xlsx
- Fig7/7C/
- Fig7/7C/R236A_ACA.tif
- Fig7/7C/R236A_DAPI.tif
- Fig7/7C/R236A_GFP.tif
- Fig7/7C/R236A_tubulin.tif
- Fig7/7C/wt_SKA_ACA.tif
- Fig7/7C/wt_SKA_DAPI.tif
- Fig7/7C/wt_SKA_GFP.tif
- Fig7/7C/wt_SKA_tubulin.tif
- Fig7/7D/
- Fig7/7D/Fig7D.xlsx
