# Supplementary material for: Microtubule end stabilisation by cooperative oligomers of Ska and Ndc80 complexes
Source: EMBO J. 2026 Mar 20;45(9):2905–37. doi: 10.1038/s44318-026-00749-5 (PMC13144512; doi:10.1038/s44318-026-00749-5)
Supplement: Supplementary file 12 — Source data Fig. 7 [file 44318_2026_749_MOESM12_ESM.zip › Fig7/7B/Fig7B.xlsx]

## Sheet: Sheet1
control	SKA1 siRNA	SKA1 siRNA wt	SKA1 siRNA R236A
7.8	47.61	0	33.33
0	60.31	0	16.66
0	61.66	11.11	46.15
	65.38	0	22.22
		0	0
		9.52	12.5
