# Supplementary material for: Microtubule end stabilisation by cooperative oligomers of Ska and Ndc80 complexes
Source: EMBO J. 2026 Mar 20;45(9):2905–37. doi: 10.1038/s44318-026-00749-5 (PMC13144512; doi:10.1038/s44318-026-00749-5)
Supplement: Supplementary file 12 — Source data Fig. 7 [file 44318_2026_749_MOESM12_ESM.zip › Fig7/7D/Fig7D.xlsx]

## Sheet: tub. intensity per kinetochore
wt	R236A		wt	R236A		wt	R236A
56.333	7.731
62.276	8.404
42.352	8.308
42.987	3.301		28.827	9		6.923	9.872
42.526	13.468		31.02	22.661		3.757	6.302
55.41	10.5		27.289	18.763		36.532	9.981
47.327	16.224		48.949	16.096		31.949	3.847
67.859	20.199		40.917	19.667		32.872	10.475
	9.942		41.5	20.494		28.045	12.449
	10.16		49.661	7.943		32.77	5.52
11.051	19		40.891	19.244		18.18	8.379
48.186	10.147		25.911	25.693			12.59
35.571	8.41		37.904	28			5.757
25.788	13.096		70.526	11.398		10.115
35.641			19.443	24.975		-0.43
31.128			20.212			10.776	-0.481
27.301	14.359		51.52			11.532	-0.879
50.385	20.339		12.763	0.589		24.026	1.044
31.455	12.192		31.975	-0.238		10.417	1.32
52.75	7.564		35.436	3.211		2.981	5.359
29.788	11.07		35.5	2.673			3.685
95.083	12.237		54.308	3.198			4.019
13.5	11.301		25.674	6.198		10.013	1.718
	12.942			6.282		22.782	8.371
	8.153			5.762		15.917	13.673
	13.916		29.538	10.641		10.372	9.185
-4.802	10.557		24.942	11.211		0.404	3.468
-4.5	5.73		19.339	4.564
10.686			16.602	6
-4.039			34.75	7.371
-0.584	8.891		27.089			37.417	5.481
10.519	8.443		28.455			37.923	-0.448
26.782	7.263					43.077	10.59
10.448	9.122			1.032		48.597	8
7.269	8.314			-2.442		33.353	6.34
21.128	5.654		72.571	-3.359		39.609	7.795
9.718	2.238		42.654	-2.211		26.257	5.648
11.839	6.154		39.417	8.205		31.904	3.231
10.48	15.077		44.212	-2.327		30.571	6.571
	4.641		74.033	-4.231		27.699	6.584
	5.564		36.904	-5.122		37.955	6.334
			67.968	1.667		29.821	4.898
-14.673			62.629	-2.186
3.801	-0.442		43.75
-13.712	4.5		36.635			13.84	4.083
17.243	-0.98			3.43		22.385	4.814
-1.507	11.218			3.238		18.564	1.814
9.724	1.34		60.276	0.231		43.968	8.096
0.506	6.981		46.289	2.699		65.859	4.384
11.839	-3.512		8.186	6.475		30.18	6.634
-7.526	4.699		46.596	4.552		40.654	2.91
7.352	3.975		48.769	0.276		25.481	5.903
18.666	5.457		56.872	4.988		28.365	3.576
29.615			35.487			16.058	11.102
			44.987				8.66
			18.064	5.262			12.019
	6.647		18.122	2.121
25.75	4.423		45.814	-0.039		25.884
35.519	5.09			5.73		13.788
21.705	2.173			-0.27		24.173
25.154	8.474			2.07		33.012
35.212	10.423		18.295	5.256		12.186
30.654	4.743		35.84	1.596		9.916
22.077	1.525		20.109	9.839		19.275
12.096	1.981		46.513			13.577
16.917	4.34		53.026			16.077
47.846	3.122		29.865			26.397
35.872	2.833		54.679	3.045		24.589
15.007	4.923		23.724	0.802		4.884
	5.442		47.724	14.898		47.333
	2.051		19.647	-0.519		23.673
51.917	7.179		115.654	-1.025
	3.198			10.738
50.365	9.602			4.379		33.538
30.352			57.429	5.904		12.513
35.795			63.794	2.423		16.474
36.936	0.782		52.307	3.308		27.936
30.384	4.494		70.384	-2.923		14.506
23.48	2.987		68.147	1.776		27.109
31.423	0.397		92.141	-0.782		7.051
	0.481		65.75	1.353		35.365
	1.647		52.455			12.211
	0.885		48.583			10.333
18.121	5.878		49.641	-1.948		0.404
23.423	5.75			0.321
6.365	2.744			8.789
26.102				0.891
29.852	9.461		24.379	5.827
7.32	21.256		32.289	1.917
0.602	26.506		40.513	5.064
23.153	34.23		29.244	1.135
14.487	7.769		32.526	6.5
15.57	14.121		39.321	2.423
11.807	30.827		31.276	-1.743
21.647	5.237			-1.545
14.134	8.82			5.917
15.75	5.121		17.968
	12.153		41.198
	6.198		33.256
	15.942		22.205	11.282
	7.211		21.096	12.366
	12.737		29.147	7.263
43.371	9.596		24.154	8.154
30.391	6.538			10.071
23.288	20.929			6.673
42.487	8.256		26.641	15.417
33.538	10.923		23.744	12.026
36.903	11.435		24.981	24.667
30.089			39.654	8.68
29.141			26.821	6.045
37.109	15.231			3.712
22.064	15.525
	20.628
	20		11.301	8.449
	17.993		21.75	7.116
26.5	12.224		21.141	8.654
35.853	20.179		29.737	8.269
57.661	11.314			14.5
36.789	23.961			14.109
33.706			12.897	10.276
37.084	11.794		13.231	5.404
23.5	-1.199		31.481	8.18
23.686	6.083		10.647	14.154
29.032	2.352		11.833
39.77	21.532		14.372
61.276	7.269		24.795
	10.73			9.077
	3.16			14.333
33.6768	11.429		22.494	6.34
47.3574	12.5		17.34	11.096
27.0834	3.429		18.411	9.32
51.6239	4.788		24.27	7.231
46.0048			27.924	12.917
24.7837			20.424	12.962
29.8574	2.141		14.872	2.391
25.065	4.59		13.526	13.583
33.4077	1.276		21.103	7.019
12.2566	3.712			8.186
	7			9.135
	0.641			11.058
16.089	3.853		35.795
22.198	13.333		28.84
25.544	3.327		37.398	13.096
18.461	0.532		15.096	15.084
27.743	7.301		29.789	8.84
39.352			33.846	8.789
8.128	5.558		34.904	10.994
32.884	5.494		49.648	13.007
13.692	3.789		37.013	8.443
	8.795		58.987	13.731
	11.09		32.135	9.789
28.544	9.776		24.404	12
17.602	5.013		32.654
26.134	6.693		31.532
32.589	12.866		16.878
51.718	6.045			-1.488
40.903	5.866			-2.327
24.987	6.52		18.443	-1.949
55.833	7.096		13.673	-1.956
22.468			26.385	1.019
			32.59	6.365
			25.391	2.16
	3.628		20.616	20.025
31.66	1.743		24.359	11.448
44.513	8.449		20.923	6.051
17.654	5.667			8.25
26.891	2.699			10.23
58.513	4.205			18.737
36.545	2.526		14.603	2.275
49.391	7.872		22.629	6.173
42.019	7.378		26.282	0.346
48.09	1.705		18.718	9.262
29.968	4.378		14.885
40.603			22.045
15.519	13.744		23.904	10.121
	17.064		21.347	1.115
48.782	14.923			13.25
	19.083			1.25
47.513	14.5		9.622	5.615
85.007	22.878		23.904	5.897
20.731	11.673		11.308	1.371
29.09	10.833		19.122
29.007	24.686		29.276
27.033	13.974		20.013
36.622	18.59		26.41	4.096
52	13.955		29.128	22.295
	13.744		14.263	34.302
			11.859	12.5
			8.583	21.584
27.295	13.25			9.43
16.448	10.788			-5.455
23.359	16.154			10.494
29.801	18.487		29.987	-0.16
16.654	13.615		29.936	28.718
23.166	12.57		22.045	9.609
26.615	9.686		31.948
22.224	15.314		36.833
15.737	8.788		22.852	-0.372
8.769	10.327		28.192	8.602
23.186	23.352		27.871	31.429
			46.839	19.07
	2.525		44.288	3.192
19.75	11.051		35.564	2.468
14.391	5.525		26.512	0.192
18.82	9			9.788
16.141	3.66			4.756
17.32	8.814		55.346	0.461
12.948	6.557		26.558	4.487
21.506	3.359		57.288
13.698	6.891		30.199
22.057	4.096		33.776
7.275	6.064		16.583	4.23
8.865	5.596		36.013	5.128
19.089	3.019		30.782	12.372
	13.891		24.801	7.301
	9.025		21.09	8.929
	5.493		20.436	23.295
47.327			17.923	5.359
51.302			22.795	0.429
62.481	11.936		24.571	2.57
48.391	16.372			10.634
40.718	12.148			18.077
47.769	9.34
54.122	15.449		13.609
32.789	8.083		21.916	22.565
33.109	7.821		40.698	23.911
91.109	5.942		7.859	17.904
79.782	10.051		41.615	17.577
50.84	10.058		4.173	14.193
82.321	11.41		46.685	26.686
	17.776		9.647	32.02
	15.154		19.256	24.5
39.795	7.705		50.448	20.25
44.923	8.494		25.826	26.116
60.488				19.661
57.648				20.808
42.449	4.846		4.141	21.936
46.032	7.32		24.135
51.52	6.468		26.116
29.847	4.987		14.462
74.603	5.134		0.295
59.27	4.859		1.84	6.821
42.052	7.077		26.609	6.872
53.712	5.391		39.052	2.308
	7.038		8.423	21.269
	5.391		21.718	12.103
	8.288		3.693	17.462
27.372	5.141		44.295	27.007
28.321	6.788			5.224
29.609	8.59			10.705
16.987	10.981			22.904
23.09	6.25		20.647	2.41
26.635	4.436		24.192	15.231
34.647			48.724	5.596
8.635			28.468	6.122
22.622	7.693		32.513
20.949	5.936		12.994
	12.648		7.782	4.82
	7.282		14.91	6.326
32.551	5.705		37.526	6.923
18.878	4.212		16.968	1.346
19.211	10.276		21.5	5.583
24.102	6.693		34.75	10.493
21.974	7.141		29.16	5.423
19.275	10.154		24.327	8.455
32.935	4.616		28.378	5.519
21.769	5.59			2.961
31.416	6.327			5.391
19.577	7.981		19.269	1.211
19.98	7.462		39.045	5.243
	7.821		50.032
	6.116		9.846
	8.725		28.077
	15.949		25.564	15.5
	14.295		14.269	2.756
	11.545		23.737	8.545
	10.314		14.468	12.295
			24.327	12.551
	11.244		22.109	12.455
	10.981		18.577	0.776
	8.693		14.173	13.442
	10.648			16.994
	11.917			4.84
	9.129			2.551
	5.981			17.231
	7.59
	10.308
	6.449			2.801
	8.776			2.314
	8.853			5.91
	14.744			6.404
	8.872			5.282
	12.423			8.41
	5.308			6.789
	8			6.782
				13.308
				9.878
	3.161			9.744
	3.904			7.077
	8.988
	3.911
	3.186
	3.667
	5.308
	5.513
	2.847
	2.635
	5.302

## Sheet: GFP intensity per kinetochore
wt	R236A		wt	R236A		wt	R236A
8.455	10.161
6.776	8.686
8.378	9.936
8.244	8.59		14.5	7.064		7.135	14.788
7.231	9.231		15.083	8.301		6.019	13.679
8.724	9.847		11.218	10.859		6.417	16.327
8.686	8.859		17.641	8.673		4.878	14.794
7.936	9.648		17.353	10.045		3.859	13.897
	7.808		14.314	9.692		5.654	16.833
	8.417		14.372	9.032		11.558	13.141
11.109	10.238		18.256	7.455		8.308	13.705
10.596	9.635		14.737	10.872			13.827
12.276	12.398		16.417	11.179			13.089
12.179	8.943		15.577	7.981		2.404
10.506			14.519	7.365		-0.006
12.404			15.186			3.629	-0.34
11.712	7.397		15.59			3.423	1.057
10.564	6.16		12.872	3.68		5.058	1.237
9.25	6.583		11.301	2.115		6.699	-1.103
8.673	7.41		12.686	3.212		0.718	-0.597
10.288	7.878		13.878	4.455			1.538
8.34	7.365		12.84	3.423			3.596
8.788	8.391		12.276	3.442		3.621	0.936
	7.064			3.468		5.038	1.224
	7.038			4.853		7.192	0.275
	5.878		9.852	4.103		3.352	0.98
10.571	5.275		8.923	3.622		0.788	-0.923
10.609	5.602		10.679	0.994
9.795			6.699	3.058
8.058	1.885		10.852	3.68
7.641	-0.494		8.602			9.948	7.532
8.552	0.487		9.269			8.654	7.333
10.423	-0.173					9.263	12.897
7.205	-1.673			-0.359		8.423	10.276
10.635	1.397			-3.416		9.628	9.814
12.193	0.045		10.173	-1.654		8.865	11.41
11.423	1.776		10.949	-1.07		8.423	12.436
8.25	0.692		8.641	1.398		8.301	10.545
8.622	2.385		8.936	-2.352		8.205	12.167
	-0.462		9.071	-1.391		6.679	12.436
			7.513	-0.692		8.487	11.083
			11.43	-1.698		10.211	9.526
10.295	6.673		9.59	-0.589
10.468	7.737		8.013
11.199	7.507		8.558			0.333	10.493
13.526	8.43			3.135		-0.039	9.897
17.282	6.968			5.513		-0.122	9.628
15.673	7.628		7.788	1.84		2.07	13.147
9.564	9.103		6.872	3.674		1.038	9.423
9.981	10.007		3.147	5.738		-0.68	13.679
12.77	10.411		3.955	3.033		1.743	11.032
9.039			7.102	0.065		-0.731	12.269
11.795			6.936	5.308		-1.628	12.654
11.513	8.186		7.506			2.102	9.795
	6.282		5.654				12.609
	7.981		5.32	7.084			11.814
	8.936		5.884	5.186
10.82	5.288		5.218	4.077		-0.013
10.853	5.545			5.154		0.282
8.205	9.743			2.449		-0.539
9.224	7.256			8.552		1.102
8.506	8.397		5.436	5.436		0.314
7.795	6.308		4.276	3.699		-0.519
8.423	9.179		2.962	6.071		1.192
6.968	11.615		2.577			0.929
9.455	5.699		4.263			1.679
9.122	8.75		5.943			-0.282
10.904	5.615		4.789	5.981		-0.436
7.551	7.423		3.872	2.648		0.602
	6.384		4.622	2.949		-1.468
	2.641		2.821	3.513		-0.333
11.417			5.859	4.725
				4.917
11.737	6.744			4.347		-0.141
11.275	9.628		11.718	4.045		2.166
9.333	7.564		10.301	5.545		0.122
12.179	5.789		10.032	5.981		1.327
9.436	6.116		10.987	2.943		0.711
8.057	6.757		10.917	3.314		0.968
12.186	6.122		10.808	2.552		0.743
	9.173		9	1.705		-1.712
	4.231		9.776			-1.564
	6.635		10.019			-1.43
8.122			7.718	19.449		-0.603
7.904	13.763			17.141
9.186	10.647			13.917
10.802	11.519			31.282
8.532	9.769		4.597	24.135
9.398	10.788		3.43	5.705
9.379	15.013		5.097	18.013
8.75	11.211		4.526	15.128
9.084	10.346		2.456	20.628
9.25	13.346		3.186	33.173
8.186	11.884		3.161	23.199
5.34	9.538			27.173
12.212	12.955			15.885
6.539	13.301		7.051
	12.788		7.948
	11.961		6.288
	14.07		7.282	4.103
	11.788		7.32	3.641
	13.416		6.993	2.564
7.231	13.775		7.423	2.378
9.026	12.551			3.571
10.032	14.852			2.263
7.135			2.615	4.673
7.366			5.128	4.442
8.135	12.032		4.224	6.385
9.93	9.647		5.192	2.013
8.802	13.423		4.993	2.462
6.808	11.512			2.455
7.975	9.826
	12.057
	10.871		3.25	9.096
	12.224		3.725	10.34
12.596	10.935		2.263	9.372
9.089			2.872	9.295
11.051				9.308
8.833	6.5			10.436
9.262	5.494		7.474	9.135
9.679	4.02		5.346	7.404
10.512	9.263		6.039	9.833
8.487	8.814		5.833	9.282
9	5.718		7.731
6.756	7.43		5.308
7.038	5.68		5.808
	7.353			9.493
	6.622			6.218
13.461	3.584		1.859	6.436
11.057	3.923		1.577	6.006
8.955			1.802	7.102
11.121			3.071	6.948
11.801	3.365		2.834	7.403
7.923	6.5		1.93	7.814
11.166	5.474		0.674	4.679
11.602	8.423		0.238	6.41
10.961	9.41		0.635	5.384
7.698	5.237			9.666
	9.25			7.083
	8.628			6.961
7.917	8.423		10.109
6.949	2.929		11.026
6.545	7.224		8.622	6.827
7.346			9.366	7.66
8.282			8.244	7.327
7.962	-0.032		8.917	7.724
8.141	1.032		7.641	7.455
8.365	1.385		9.372	7.698
8.455	0.417		11.75	5.205
	1.353		7.641	6.852
	-0.884		9.34	7.987
7.40049	1.718		8.763	6.519
7.84889	-0.147		9.263
8.64373	0.808		7.577
9.73342	0.635		7.571
8.09951	1.75			1.27
7.94595	3.141			1.289
9.13145	1.096		3.622	2.289
8.57371			2.442	0.398
9.00246			3.398	2.122
			3.872	2.18
	0.712		5.59	3.834
	0.571		4.231	4.596
7.121	0.039		6.359	2.026
3.359	0.148		5.846	3.449
3.641	-0.141			1.064
6.185	1.186			2.282
5.929	-0.294			1.616
4.769	-1.448		6.359	0.596
5.448	0.218		14.352	3.481
7.544	0.462		14.833	4.718
5.589	2.635		12.359	2.013
11.192			12.987
7.442	13.532		10.679
3.647	13.538		13.141	7.365
	12.205		12.692	5.263
6.442	15.199			5.096
	8.59			6.096
8.231	11.558		7.897	8.461
4.179	11.006		10.205	6.634
5.275	10.865		9.884	4.923
2.538	14.154		8.372
4.224	13.538		10.436
0.513	14.769		10.493
4.961	10.692		9.218	2.5
3.493	13.532		8.468	2.885
			5.525	5.276
			8.327	0.879
	7.807		4.493	3.661
8.25	8.891			2.872
6.461	11.609			2.93
9.231	10.07			4.007
5.051	8.403		5.237	3.488
4.083	6.98		4.872	3.641
4.731	8.288		5.936	1.936
2.961	11.109		5.795
8.647	11.583		5.122
10.474	6.987		3.564	4.148
7.083	12.673		4.244	4.321
7.513			1.981	5.398
	11.231		2.545	4.968
	10.981		5.192	3.244
13.449	10.494		3.494	3.667
3.635	10.308		4.186	3.814
8.385	9.667			3.462
2.366	13.269			4.5
0.096	12.192		10.679	4.141
2.141	11.801		9.59	1.705
1.173	10.686		11.968
3.103	11.064		12.506
7.443	14		10.775
0.635	12.449		9.66	1.359
3.878	9.981		10.641	1.981
2	10.93		9.096	4.654
	9.474		9.904	2.757
	10.365		10.961	3.551
			8.84	4.43
16.224			9.102	0.648
18.134	11.109		9.718	3.84
17.705	12.621		8.955	1.628
18.147	9.615			2.263
16.942	9.955			1.519
16.461	10.487
15.474	11.762		-0.365
16.346	10.16		-0.103	1.269
14.154	11.538		0.699	-0.821
21.788	13.012		0	1.724
25.968	11.057		-0.141	-1.878
14.602	13.352		-0.795	-0.712
17.474	12.288		-0.071	0.75
	9.128		-0.256	-1.417
	11.557		0.141	0.327
14.365	9.474		0.263	-2.006
14.621			3.404	-2.128
15.596				1.276
17.532	12.218			1.744
15.275	11.077		5.199	-1.135
14.339	13.128		5.372
19.365	12.923		4.019
13.98	12.551		5.41
15.173	12.263		4.705
14.519	12.154		5.545	2.923
14.243	12.487		6.744	2.602
16.211	11.981		4.712	3.391
	11.41		5.141	6.949
	12.974		5.628	5.109
	12.698		4.699	5.852
8.058	13.884		5.942	4.506
9.641	12.807			4.186
7.519	12.083			2.974
7.635	12.013			4.545
8.506	12.686		2.398	1.852
8.731			1.289	3.205
13.68			2.212	3.468
7.231	11.981		4.827	3.224
10.378	10.429		2.725
6.904	11.051		0.962
	13.782		1.34	4.115
	13.596		2.968	3.378
14.43	12.128		3.507	3.487
15.583	11.622		2.225	1.865
13.827	10.917		1.699	5.263
13.372	11.942		2.507	4.141
14.173	8.974		2.962	3.692
14.109	9.782		4.981	1.269
13.942	10.051		4.321	4.282
12.455	9.628			3
15.647	12.532			3.173
16.647	10.115		0.467	1.077
16.006	14.679		3.115	3.417
	12.32		4.211
	12.622		3.653
	15.372		2.775
	9		4.615	2.846
	12.154		2.429	1.647
	13.352		4	3.128
			4.653	5.288
			1.987	4.372
	10.866		4.711	3.878
	13.558		3.365	3.5
	15.18		2.326	1.711
	13.398			1.961
	11.584			1.275
	12.847			1.981
	12.673			4.852
	11.744
	12.462
	11.539			4.103
	13.827			2.949
	12.52			3.122
	12.475			4.66
	10.449			4.064
	13.193			3.865
	11.141			3.628
	12.808			4.795
				4.051
				4.641
	3.013			4.013
	1.917			2.699
	3.315
	4.135
	1.494
	4.872
	4.956
	3.795
	4.43
	3.904
	3.398

## Sheet: tubulin intensity per cell
wt	R236A
43.0808	11.5096
6.65088	5.457
30.7231	4.07907
23.1964	14.744
35.0464	6.15535
28.0483	6.03546
38.912	15.0824
18.4832	8.78403
52.976	7.52477
23.835	7.44064
33.7386	11.6558
45.2493	1.72148
51.7003	2.84907
29.4954	10.2485
19.1775	10.3509
29.6217	5.55167
19.3632	10.5221
30.8088	16.1021
21.5874	8.58252
24.5119	8.52646
15.9967	6.16609
33.1608	6.04246
19.6882

## Sheet: GFP intensity per cell
wt	R236A
9.5769	8.24762
10.6833	4.01645
9.6723	7.14239
8.54683	12.0603
9.90705	6.48974
8.13009	0.681667
5.3201	11.1491
5.33865	11.1615
16.5855	12.035
11.8321	8.98189
13.1664	6.10492
7.536	2.37744
7.08076	11.8516
5.20579	6.11141
3.51345	7.03571
7.41574	3.46088
10.0379	3.52014
7.48319	1.06763
2.86487	3.59056
2.9725	3.45954
4.7872	6.90727
4.96241	10.9956
0.12388

## Sheet: tubulin intensity per repeat
wt	R236A
30.1	8.681
30.53	8.611
22.95	6.104

## Sheet: GFP intensity per repeat
wt	R236A
9.559	8.197
6.728	4.858
3.291	8.951
