# Supplementary material for: Microtubule end stabilisation by cooperative oligomers of Ska and Ndc80 complexes
Source: EMBO J. 2026 Mar 20;45(9):2905–37. doi: 10.1038/s44318-026-00749-5 (PMC13144512; doi:10.1038/s44318-026-00749-5)
Supplement: Supplementary file 13 — Source data Fig. 8 [file 44318_2026_749_MOESM13_ESM.zip]

Archive with 10 entries (7 files):
- Fig8/
- Fig8/8B/
- Fig8/8B/R236A_Ndc80.tif
- Fig8/8B/R236A_Ska.tif
- Fig8/8B/R236A_tubulin.tif
- Fig8/8B/wt_Ndc80.tif
- Fig8/8B/wt_Ska.tif
- Fig8/8B/wt_tubulin.tif
- Fig8/8C/
- Fig8/8C/Fig8C.xlsx
