# Supplementary material for: Microtubule end stabilisation by cooperative oligomers of Ska and Ndc80 complexes
Source: EMBO J. 2026 Mar 20;45(9):2905–37. doi: 10.1038/s44318-026-00749-5 (PMC13144512; doi:10.1038/s44318-026-00749-5)
Supplement: Supplementary file 13 — Source data Fig. 8 [file 44318_2026_749_MOESM13_ESM.zip › Fig8/8C/Fig8C.xlsx]

## Sheet: R236A
	Ndc80 concentration (nM)
Ska concentration (nM):	1			0.3			0
0		0.045872	0.22807		0.191176	0.205761
1	0.28125	0.309353	0.362069	0.392523	0.303226	0.455782	0.207207
10	0.112245	0.285714	0.337662	0.339394	0.183486	0.229885	0.158333

## Sheet: SKA1 wt
	Ndc80 concentration (nM)
Ska concentration (nM):	1			0.3			0
0		0.045872	0.22807		0.191176	0.205761	0	0	0
1	0.850877	0.908046	0.493902	0.591398	0.673684	0.901408		0.158228	0.104938
10	0.843478	0.580838	0.925439	0.397849	0.321637	0.630058		0.067308	0.052356
